# Supplementary material for: Multi-site analysis of biosynthetic gene clusters from the periodontitis oral microbiome
Source: J Med Microbiol. 2024 Oct 8;73(10):001898. doi: 10.1099/jmm.0.001898 (PMC12453396; doi:10.1099/jmm.0.001898)
Supplement: Uncited Table S1. [file jmm-73-01898-s002.xlsx]

## Sheet: Sheet1
Table S2. Periodontal disease diagnosis of study participants (n=39) whose sample(s) were with purified DNA concentration ≥ 50 ng/µL (n = 48)
C: control; P: periodontitis; Sa: saliva sample; Sup: supragingival plaque sample; Sub: subgingival plaque sample
No	Patient ID	Age	Sex	AAP/EFP 2017	Status	Number of samples	Sites
1	C_1	57	F	Stage 1, loc	Control	1	Sup
2	C_2	52	F	Stage 1, loc	Control	1	Sa
3	C_3	51	M	Stage 2, loc	Control	1	Sub
4	C_4	58	F	Stage 1, gen	Control	1	Sub
5	C_5	52	M	Stage 1, loc	Control	2	Sub, Sup
6	C_6	22	M	Stage 2, loc	Control	1	Sa
7	C_7	23	F	Stage 1, gen	Control	1	Sa
8	C_8	23	M	Stage 1, loc	Control	1	Sa
9	C_9	26	F	Stage 1, gen	Control	1	Sa
10	C_10	27	F	Stage 2, loc	Control	2	Sa, Sup
11	C_11	25	M	Stage 1, gen	Control	1	Sup
12	C_12	25	M	Stage 1, loc	Control	1	Sa
13	C_13	33	F	Stage 1, loc	Control	1	Sa
14	C_14	34	F	Stage 1, loc	Control	1	Sa
15	C_15	62	F	Stage 2, loc	Control	1	Sa
16	C_16	40	F	healthy	Control	1	Sa
17	P_1	49	M	Stage 3, loc	Perio	1	Sa
18	P_2	49	M	Stage 3, gen	Perio	2	Sub, Sup
19	P_3	61	F	Stage 3, loc	Perio	1	Sa
20	P_4	62	F	Stage 4, loc	Perio	2	Sa, Sub
21	P_5	68	F	Stage 3, loc	Perio	2	Sa, Sub
22	P_6	20	M	Stage 3, loc	Perio	1	Sup
23	P_7	31	M	Stage 3, loc	Perio	1	Sub
24	P_8	38	F	Stage 3, loc	Perio	2	Sub, Sup
25	P_9	40	F	Stage 3, loc	Perio	2	Sub, Sup
26	P_10	41	M	Stage 4, loc	Perio	1	Sub
27	P_11	42	M	Stage 3, loc	Perio	1	Sub
28	P_12	42	F	Stage 3, gen	Perio	1	Sub
29	P_13	50	F	Stage 4, gen	Perio	1	Sup
30	P_14	51	F	Stage 3, loc	Perio	1	Sup
31	P_15	52	F	Stage 3, loc	Perio	1	Sup
32	P_16	53	M	Stage 4, gen	Perio	1	Sup
33	P_17	53	F	Stage 3, loc	Perio	1	Sa
34	P_18	53	F	Stage 3, loc	Perio	1	Sa
35	P_19	59	F	Stage 4, gen	Perio	1	Sa
36	P_20	60	F	Stage 4, loc	Perio	2	Sa, Sub
37	P_21	55	M	Stage 3, loc	Perio	1	Sup
38	P_22	58	M	Stage 3, gen	Perio	1	Sup
39	P_23	52	F	Stage 4, loc	Perio	2	Sa, Sub
						Total = 48 samples
