# Supplementary material for: Multi-site analysis of biosynthetic gene clusters from the periodontitis oral microbiome
Source: J Med Microbiol. 2024 Oct 8;73(10):001898. doi: 10.1099/jmm.0.001898 (PMC12453396; doi:10.1099/jmm.0.001898)
Supplement: Uncited Table S2. [file jmm-73-01898-s003.xlsx]

## Sheet: Sheet1
Table S3. Summary of the 48 shotgun metagenome samples from the 39 study participants
C: control; P: periodontitis; Sa: saliva sample; Sup: supragingival plaque sample; Sub: subgingival plaque sample
Sample Name	Status	Number of Raw Reads (Read1 + Read2)	Total Throughput (Gb)	% of ≥ Q30 Bases
C_2_Sa	Control	93304814	14.1	93
C_6_Sa	Control	94224518	14.2	93
C_7_Sa	Control	91590922	13.8	93
C_8_Sa	Control	79059540	11.9	91
C_9_Sa	Control	89785114	13.6	92
C_10_Sa	Control	96355884	14.6	92
C_12_Sa	Control	99053238	15	94
C_13_Sa	Control	92278278	13.9	92
C_14_Sa	Control	106229442	16	93
C_15_Sa	Control	96478990	14.6	93
C_16_Sa	Control	92158820	13.9	92
C_1_Sup	Control	88437440	13.4	94
C_5_Sup	Control	95918704	14.5	93
C_10_Sup	Control	95396730	14.4	93
C_11_Sup	Control	108878790	16.4	93
C_3_Sub	Control	92383628	14	94
C_4_Sub	Control	94970782	14.3	93
C_5_Sub	Control	96951242	14.6	93
P_1_Sa	periodontitis	91666084	13.8	92
P_3_Sa	periodontitis	88542614	13.4	93
P_4_Sa	periodontitis	97066596	14.7	92
P_5_Sa	periodontitis	93706074	14.2	92
P_17_Sa	periodontitis	92917288	14	92
P_18_Sa	periodontitis	89972194	13.6	93
P_19_Sa	periodontitis	87522828	13.2	92
P_20_Sa	periodontitis	98130768	14.8	92
P_23_Sa	periodontitis	93136212	14.1	92
P_2_Sup	periodontitis	96197392	14.5	93
P_6_Sup	periodontitis	88964018	13.4	93
P_8_Sup	periodontitis	94270184	14.2	93
P_9_Sup	periodontitis	96639582	14.6	94
P_13_Sup	periodontitis	108131894	16.3	93
P_14_Sup	periodontitis	91824922	13.9	94
P_15_Sup	periodontitis	93502964	14.1	94
P_16_Sup	periodontitis	94054624	14.2	93
P_21_Sup	periodontitis	107204940	16.2	93
P_22_Sup	periodontitis	98762722	14.9	94
P_2_Sub	periodontitis	94228796	14.2	93
P_4_Sub	periodontitis	90049392	13.6	93
P_5_Sub	periodontitis	81379028	12.3	93
P_7_Sub	periodontitis	82922892	12.5	93
P_8_Sub	periodontitis	102512670	15.5	94
P_9_Sub	periodontitis	97979314	14.8	93
P_10_Sub	periodontitis	96519246	14.6	93
P_11_Sub	periodontitis	85633046	12.9	93
P_12_Sub	periodontitis	95161296	14.4	94
P_20_Sub	periodontitis	90986326	13.7	93
P_23_Sub	periodontitis	92648534	14	91
