# Supplementary material for: Multi-site analysis of biosynthetic gene clusters from the periodontitis oral microbiome
Source: J Med Microbiol. 2024 Oct 8;73(10):001898. doi: 10.1099/jmm.0.001898 (PMC12453396; doi:10.1099/jmm.0.001898)
Supplement: Uncited Table S3. [file jmm-73-01898-s004.xlsx]

## Sheet: Sheet1
Table S4. List of the 10,742 bacterial biosynthetic gene clusters (BGCs) identified from the 48 oral samples
BGC ID	From Sample	Sample Status	Oral Site	Product (Subtype)	Product (Superclass)	Bacteria Phylum	Bacteria Genus	Big-Slice Score (Novelty)
k141_100452	C_1_Sup	Control	Supragingival	NRPS	NRP	Proteobacteria	Lautropia	655
k141_100912	C_1_Sup	Control	Supragingival	RRE-containing	RiPP	Actinobacteria	Actinomyces	199
k141_101434	C_1_Sup	Control	Supragingival	arylpolyene	Polyketide	Spirochaetes	Treponema	1094
k141_102800	C_1_Sup	Control	Supragingival	Bacteriocin	RiPP	Firmicutes	Streptococcus	568
k141_102874	C_1_Sup	Control	Supragingival	LAP	RiPP	Actinobacteria	Actinomyces	983
k141_102895	C_1_Sup	Control	Supragingival	resorcinol	Other	Proteobacteria	Neisseria	658
k141_103331	C_1_Sup	Control	Supragingival	arylpolyene	Polyketide	Proteobacteria	Neisseria	932
k141_104708	C_1_Sup	Control	Supragingival	lanthipeptide-class-ii	RiPP	Actinobacteria	Actinomyces	1047
k141_10523	C_1_Sup	Control	Supragingival	arylpolyene	Polyketide	Bacteroidetes	Capnocytophaga	1102
k141_10721	C_1_Sup	Control	Supragingival	NRPS	NRP	Firmicutes	Streptococcus	1347
k141_10818	C_1_Sup	Control	Supragingival	terpene	Terpene	Proteobacteria		754
k141_108875	C_1_Sup	Control	Supragingival	transAT-PKS	Polyketide	Actinobacteria	Actinomyces	998
k141_109181	C_1_Sup	Control	Supragingival	terpene	Terpene	Proteobacteria	Lautropia	932
k141_110508	C_1_Sup	Control	Supragingival	arylpolyene	Polyketide	Bacteroidetes	Prevotella	1285
k141_111227	C_1_Sup	Control	Supragingival	LAP	RiPP			586
k141_111503	C_1_Sup	Control	Supragingival	transAT-PKS-like	Polyketide	Actinobacteria	Actinomyces	1368
k141_113159	C_1_Sup	Control	Supragingival	LAP	RiPP	Actinobacteria	Propionibacterium	861
k141_113259	C_1_Sup	Control	Supragingival	NRPS	NRP	Actinobacteria	Actinomyces	593
k141_11557	C_1_Sup	Control	Supragingival	Bacteriocin	RiPP	Firmicutes	Streptococcus	958
k141_115952	C_1_Sup	Control	Supragingival	NRPS	NRP	Proteobacteria	Lautropia	593
k141_118080	C_1_Sup	Control	Supragingival	terpene	Terpene	Proteobacteria		585
k141_119026	C_1_Sup	Control	Supragingival	arylpolyene	Polyketide	Bacteroidetes	Capnocytophaga	1039
k141_119599	C_1_Sup	Control	Supragingival	transAT-PKS-like	Polyketide	Actinobacteria	Actinomyces	967
k141_119757	C_1_Sup	Control	Supragingival	Bacteriocin	RiPP			566
k141_120955	C_1_Sup	Control	Supragingival	resorcinol	Other	Bacteroidetes	Prevotella	607
k141_121914	C_1_Sup	Control	Supragingival	arylpolyene	Polyketide	Bacteroidetes	Tannerella	1718
k141_125349	C_1_Sup	Control	Supragingival	arylpolyene	Polyketide	Bacteroidetes	Tannerella	890
k141_126388	C_1_Sup	Control	Supragingival	T1PKS	Polyketide	Actinobacteria	Corynebacterium	880
k141_126407	C_1_Sup	Control	Supragingival	arylpolyene	Polyketide	Proteobacteria	Campylobacter	937
k141_12665	C_1_Sup	Control	Supragingival	hserlactone	Other	Proteobacteria	Neisseria	1349
k141_126999	C_1_Sup	Control	Supragingival	siderophore	Other	Actinobacteria	Corynebacterium	1018
k141_127633	C_1_Sup	Control	Supragingival	RRE-containing	RiPP	Bacteroidetes	Prevotella	1003
k141_128086	C_1_Sup	Control	Supragingival	Bacteriocin	RiPP	Firmicutes	Streptococcus	566
k141_129550	C_1_Sup	Control	Supragingival	arylpolyene	Polyketide	Bacteroidetes	Tannerella	698
k141_130426	C_1_Sup	Control	Supragingival	T3PKS	Polyketide	Firmicutes		733
k141_131628	C_1_Sup	Control	Supragingival	terpene	Terpene	Proteobacteria	Neisseria	1560
k141_131628	C_1_Sup	Control	Supragingival	terpene	Terpene	Proteobacteria	Neisseria	1560
k141_133369	C_1_Sup	Control	Supragingival	arylpolyene	Polyketide	Proteobacteria	Neisseria	1247
k141_134370	C_1_Sup	Control	Supragingival	ladderane	Other	Firmicutes	Streptococcus	1238
k141_136356	C_1_Sup	Control	Supragingival	lanthipeptide-class-iii	RiPP	Actinobacteria	Actinobaculum	1093
k141_137953	C_1_Sup	Control	Supragingival	arylpolyene	Polyketide	Proteobacteria	Campylobacter	1001
k141_137992	C_1_Sup	Control	Supragingival	Bacteriocin	RiPP	Proteobacteria	Neisseria	495
k141_139565	C_1_Sup	Control	Supragingival	RRE-containing	RiPP			322
k141_139611	C_1_Sup	Control	Supragingival	arylpolyene	Polyketide	Proteobacteria	Campylobacter	1049
k141_139878	C_1_Sup	Control	Supragingival	lanthipeptide-class-ii	RiPP	Actinobacteria	Actinomyces	1036
k141_140478	C_1_Sup	Control	Supragingival	ranthipeptide	RiPP	Firmicutes		562
k141_141468	C_1_Sup	Control	Supragingival	ranthipeptide	RiPP	Firmicutes	Anaeroglobus	971
k141_141614	C_1_Sup	Control	Supragingival	arylpolyene	Polyketide	Proteobacteria	Lautropia	1096
k141_142654	C_1_Sup	Control	Supragingival	NRPS	NRP	Proteobacteria	Lautropia	468
k141_143387	C_1_Sup	Control	Supragingival	NRPS	NRP	Proteobacteria	Lautropia	511
k141_143860	C_1_Sup	Control	Supragingival	arylpolyene	Polyketide	Proteobacteria	Neisseria	1105
k141_145338	C_1_Sup	Control	Supragingival	ranthipeptide	RiPP	Firmicutes		443
k141_14558	C_1_Sup	Control	Supragingival	Bacteriocin	RiPP			317
k141_146329	C_1_Sup	Control	Supragingival	cyclic-lactone-autoinducer	RiPP	Firmicutes	Lachnoanaerobaculum	199
k141_14849	C_1_Sup	Control	Supragingival	cyclic-lactone-autoinducer	RiPP	Firmicutes		199
k141_149777	C_1_Sup	Control	Supragingival	lassopeptide	RiPP	Actinobacteria		655
k141_149985	C_1_Sup	Control	Supragingival	arylpolyene	Polyketide	Proteobacteria	Cardiobacterium	1653
k141_150654	C_1_Sup	Control	Supragingival	Bacteriocin	RiPP	Firmicutes	Streptococcus	476
k141_150693	C_1_Sup	Control	Supragingival	NRPS	NRP	Actinobacteria	Rothia	905
k141_151873	C_1_Sup	Control	Supragingival	NRPS	NRP	Proteobacteria		535
k141_151966	C_1_Sup	Control	Supragingival	terpene	Terpene	Proteobacteria	Neisseria	1007
k141_152527	C_1_Sup	Control	Supragingival	arylpolyene	Polyketide	Bacteroidetes		985
k141_156548	C_1_Sup	Control	Supragingival	lassopeptide	RiPP	Actinobacteria	Actinobaculum	1225
k141_159171	C_1_Sup	Control	Supragingival	LAP	RiPP	Actinobacteria		1311
k141_159993	C_1_Sup	Control	Supragingival	RRE-containing	RiPP	Bacteroidetes	Prevotella	815
k141_160342	C_1_Sup	Control	Supragingival	resorcinol	Other	Bacteroidetes	Tannerella	730
k141_161247	C_1_Sup	Control	Supragingival	terpene	Terpene	Proteobacteria	Neisseria	876
k141_163085	C_1_Sup	Control	Supragingival	ranthipeptide	RiPP	Firmicutes	Veillonella	569
k141_16326	C_1_Sup	Control	Supragingival	hglE-KS	Polyketide	Actinobacteria	Actinomyces	956
k141_164441	C_1_Sup	Control	Supragingival	arylpolyene	Polyketide	Bacteroidetes	Tannerella	1253
k141_164965	C_1_Sup	Control	Supragingival	T1PKS	Polyketide	Actinobacteria	Propionibacterium	1494
k141_167051	C_1_Sup	Control	Supragingival	PKS-like	Polyketide	Actinobacteria	Propionibacterium	1374
k141_168267	C_1_Sup	Control	Supragingival	RRE-containing	RiPP	Actinobacteria		573
k141_169405	C_1_Sup	Control	Supragingival	resorcinol	Other	Bacteroidetes	Prevotella	861
k141_169900	C_1_Sup	Control	Supragingival	arylpolyene	Polyketide	Bacteroidetes	Prevotella	1287
k141_170388	C_1_Sup	Control	Supragingival	ranthipeptide	RiPP	Firmicutes	Mogibacterium	544
k141_17170	C_1_Sup	Control	Supragingival	RRE-containing	RiPP	Actinobacteria		322
k141_171715	C_1_Sup	Control	Supragingival	NRPS	NRP	Proteobacteria	Lautropia	789
k141_172438	C_1_Sup	Control	Supragingival	NRPS	NRP	Firmicutes	Streptococcus	1097
k141_172615	C_1_Sup	Control	Supragingival	ladderane	Other	Firmicutes	Streptococcus	1176
k141_173341	C_1_Sup	Control	Supragingival	NRPS-like	NRP	Fusobacteria	Fusobacterium	1010
k141_173535	C_1_Sup	Control	Supragingival	terpene	Terpene	Firmicutes		711
k141_17392	C_1_Sup	Control	Supragingival	arylpolyene	Polyketide	Bacteroidetes	Capnocytophaga	610
k141_174767	C_1_Sup	Control	Supragingival	butyrolactone	Other	Actinobacteria	Rothia	451
k141_175709	C_1_Sup	Control	Supragingival	NRPS-like	NRP	Proteobacteria	Lautropia	481
k141_176262	C_1_Sup	Control	Supragingival	arylpolyene	Polyketide	Bacteroidetes	Prevotella	1464
k141_176383	C_1_Sup	Control	Supragingival	RaS-RiPP	RiPP	Firmicutes	Streptococcus	1027
k141_176597	C_1_Sup	Control	Supragingival	NRPS-like	NRP	Actinobacteria	Actinomyces	593
k141_1782	C_1_Sup	Control	Supragingival	RRE-containing	RiPP	Firmicutes		571
k141_178948	C_1_Sup	Control	Supragingival	T1PKS	Polyketide	Actinobacteria		1156
k141_179039	C_1_Sup	Control	Supragingival	Bacteriocin	RiPP	Proteobacteria	Cardiobacterium	426
k141_179154	C_1_Sup	Control	Supragingival	arylpolyene	Polyketide	Bacteroidetes	Prevotella	687
k141_181138	C_1_Sup	Control	Supragingival	thiopeptide	RiPP	Actinobacteria	Actinomyces	1175
k141_182345	C_1_Sup	Control	Supragingival	arylpolyene	Polyketide	Bacteroidetes	Capnocytophaga	713
k141_183882	C_1_Sup	Control	Supragingival	arylpolyene	Polyketide	Proteobacteria	Cardiobacterium	940
k141_184181	C_1_Sup	Control	Supragingival	terpene	Terpene	Proteobacteria	Neisseria	798
k141_184246	C_1_Sup	Control	Supragingival	thiopeptide	RiPP	Actinobacteria	Actinomyces	925
k141_184324	C_1_Sup	Control	Supragingival	arylpolyene	Polyketide	Bacteroidetes	Prevotella	997
k141_184779	C_1_Sup	Control	Supragingival	NRPS	NRP	Actinobacteria		1064
k141_185058	C_1_Sup	Control	Supragingival	arylpolyene	Polyketide	Proteobacteria	Neisseria	1154
k141_185692	C_1_Sup	Control	Supragingival	arylpolyene	Polyketide	Bacteroidetes	Capnocytophaga	1126
k141_186010	C_1_Sup	Control	Supragingival	Bacteriocin	RiPP	Firmicutes	Streptococcus	439
k141_186593	C_1_Sup	Control	Supragingival	terpene	Terpene	Actinobacteria	Corynebacterium	857
k141_188139	C_1_Sup	Control	Supragingival	terpene	Terpene	Actinobacteria	Corynebacterium	968
k141_188652	C_1_Sup	Control	Supragingival	terpene	Terpene	Bacteroidetes	Prevotella	636
k141_189636	C_1_Sup	Control	Supragingival	arylpolyene	Polyketide	Bacteroidetes	Capnocytophaga	654
k141_190041	C_1_Sup	Control	Supragingival	Bacteriocin	RiPP	Proteobacteria	Lautropia	492
k141_191136	C_1_Sup	Control	Supragingival	arylpolyene	Polyketide	Bacteroidetes	Tannerella	648
k141_19133	C_1_Sup	Control	Supragingival	Bacteriocin	RiPP	Firmicutes	Streptococcus	592
k141_192126	C_1_Sup	Control	Supragingival	arylpolyene	Polyketide	Proteobacteria	Campylobacter	957
k141_192591	C_1_Sup	Control	Supragingival	NRPS	NRP	Proteobacteria	Lautropia	472
k141_193010	C_1_Sup	Control	Supragingival	arylpolyene	Polyketide	Proteobacteria	Neisseria	792
k141_193684	C_1_Sup	Control	Supragingival	NRPS	NRP	Proteobacteria	Lautropia	593
k141_194795	C_1_Sup	Control	Supragingival	lassopeptide	RiPP	Actinobacteria	Propionibacterium	655
k141_197201	C_1_Sup	Control	Supragingival	arylpolyene	Polyketide	Bacteroidetes	Capnocytophaga	608
k141_19800	C_1_Sup	Control	Supragingival	RRE-containing	RiPP	Firmicutes		856
k141_19860	C_1_Sup	Control	Supragingival	arylpolyene	Polyketide	Bacteroidetes	Capnocytophaga	978
k141_199199	C_1_Sup	Control	Supragingival	Bacteriocin	RiPP	Firmicutes	Streptococcus	506
k141_200223	C_1_Sup	Control	Supragingival	RRE-containing	RiPP	Actinobacteria	Actinomyces	403
k141_200289	C_1_Sup	Control	Supragingival	NRPS-like	NRP	Proteobacteria	Lautropia	479
k141_200813	C_1_Sup	Control	Supragingival	T3PKS	Polyketide	Firmicutes	Streptococcus	1113
k141_20082	C_1_Sup	Control	Supragingival	arylpolyene	Polyketide	Bacteroidetes		1295
k141_202071	C_1_Sup	Control	Supragingival	hserlactone	Other	Proteobacteria	Neisseria	620
k141_203013	C_1_Sup	Control	Supragingival	resorcinol	Other	Bacteroidetes	Capnocytophaga	769
k141_203296	C_1_Sup	Control	Supragingival	arylpolyene	Polyketide	Bacteroidetes	Capnocytophaga	850
k141_203507	C_1_Sup	Control	Supragingival	ranthipeptide	RiPP	Firmicutes		857
k141_204314	C_1_Sup	Control	Supragingival	arylpolyene	Polyketide	Bacteroidetes	Capnocytophaga	1057
k141_204698	C_1_Sup	Control	Supragingival	Bacteriocin	RiPP	Proteobacteria	Lautropia	883
k141_204872	C_1_Sup	Control	Supragingival	arylpolyene	Polyketide	Bacteroidetes		725
k141_205445	C_1_Sup	Control	Supragingival	arylpolyene	Polyketide	Proteobacteria		670
k141_205725	C_1_Sup	Control	Supragingival	terpene	Terpene	Actinobacteria	Corynebacterium	754
k141_206545	C_1_Sup	Control	Supragingival	NRPS-like	NRP	Fusobacteria	Leptotrichia	640
k141_206695	C_1_Sup	Control	Supragingival	NRPS	NRP	Actinobacteria	Propionibacterium	1212
k141_208129	C_1_Sup	Control	Supragingival	RRE-containing	RiPP	Firmicutes		562
k141_208536	C_1_Sup	Control	Supragingival	hserlactone	Other	Proteobacteria	Neisseria	620
k141_208736	C_1_Sup	Control	Supragingival	arylpolyene	Polyketide	Bacteroidetes	Capnocytophaga	1059
k141_209672	C_1_Sup	Control	Supragingival	arylpolyene	Polyketide	Proteobacteria	Cardiobacterium	605
k141_212475	C_1_Sup	Control	Supragingival	lassopeptide	RiPP	Actinobacteria	Actinobaculum	655
k141_214928	C_1_Sup	Control	Supragingival	NRPS-like	NRP	Firmicutes	Oribacterium	1096
k141_215584	C_1_Sup	Control	Supragingival	NRPS	NRP	Proteobacteria	Lautropia	586
k141_215978	C_1_Sup	Control	Supragingival	sactipeptide	RiPP	Actinobacteria	Actinomyces	906
k141_217164	C_1_Sup	Control	Supragingival	LAP	RiPP	Actinobacteria	Actinomyces	1032
k141_218026	C_1_Sup	Control	Supragingival	nucleoside	Other	Candidatus Saccharibacteria		1099
k141_218027	C_1_Sup	Control	Supragingival	Bacteriocin	RiPP	Firmicutes	Streptococcus	586
k141_219456	C_1_Sup	Control	Supragingival	arylpolyene	Polyketide	Proteobacteria	Campylobacter	1075
k141_219673	C_1_Sup	Control	Supragingival	T3PKS	Polyketide	Fusobacteria	Leptotrichia	692
k141_221605	C_1_Sup	Control	Supragingival	Bacteriocin	RiPP			1002
k141_221730	C_1_Sup	Control	Supragingival	T3PKS	Polyketide	Fusobacteria	Leptotrichia	733
k141_222004	C_1_Sup	Control	Supragingival	arylpolyene	Polyketide	Proteobacteria	Campylobacter	664
k141_22310	C_1_Sup	Control	Supragingival	terpene	Terpene	Proteobacteria		1090
k141_223461	C_1_Sup	Control	Supragingival	resorcinol	Other	Bacteroidetes	Capnocytophaga	657
k141_223930	C_1_Sup	Control	Supragingival	NRPS	NRP	Proteobacteria	Lautropia	479
k141_22408	C_1_Sup	Control	Supragingival	arylpolyene	Polyketide	Proteobacteria	Kingella	839
k141_225840	C_1_Sup	Control	Supragingival	RRE-containing	RiPP	Actinobacteria	Actinomyces	518
k141_226339	C_1_Sup	Control	Supragingival	lanthipeptide-class-iv	RiPP	Actinobacteria	Propionibacterium	893
k141_227892	C_1_Sup	Control	Supragingival	NRPS-like	NRP	Proteobacteria	Lautropia	771
k141_229766	C_1_Sup	Control	Supragingival	terpene	Terpene	Proteobacteria		977
k141_231015	C_1_Sup	Control	Supragingival	arylpolyene	Polyketide	Bacteroidetes	Prevotella	719
k141_23150	C_1_Sup	Control	Supragingival	transAT-PKS-like	Polyketide	Actinobacteria	Actinomyces	1157
k141_232203	C_1_Sup	Control	Supragingival	arylpolyene	Polyketide	Proteobacteria	Neisseria	1499
k141_234062	C_1_Sup	Control	Supragingival	NRPS-like	NRP	Proteobacteria	Lautropia	1107
k141_234821	C_1_Sup	Control	Supragingival	RRE-containing	RiPP	Firmicutes	Lachnoanaerobaculum	601
k141_236785	C_1_Sup	Control	Supragingival	thiopeptide	RiPP	Actinobacteria	Actinomyces	565
k141_237110	C_1_Sup	Control	Supragingival	NRPS	NRP	Actinobacteria	Pseudopropionibacterium	628
k141_237225	C_1_Sup	Control	Supragingival	lassopeptide	RiPP	Actinobacteria	Rothia	700
k141_237764	C_1_Sup	Control	Supragingival	RRE-containing	RiPP	Bacteroidetes	Prevotella	408
k141_237966	C_1_Sup	Control	Supragingival	terpene	Terpene	Actinobacteria	Propionibacterium	1638
k141_238172	C_1_Sup	Control	Supragingival	NRPS	NRP	Proteobacteria	Lautropia	592
k141_238503	C_1_Sup	Control	Supragingival	arylpolyene	Polyketide	Bacteroidetes	Capnocytophaga	1457
k141_239407	C_1_Sup	Control	Supragingival	T1PKS	Polyketide	Proteobacteria	Lautropia	1126
k141_239618	C_1_Sup	Control	Supragingival	resorcinol	Other	Bacteroidetes	Tannerella	773
k141_240719	C_1_Sup	Control	Supragingival	resorcinol	Other	Bacteroidetes	Capnocytophaga	1178
k141_241458	C_1_Sup	Control	Supragingival	NRPS	NRP	Actinobacteria	Propionibacterium	1012
k141_242007	C_1_Sup	Control	Supragingival	arylpolyene	Polyketide	Bacteroidetes	Capnocytophaga	608
k141_242016	C_1_Sup	Control	Supragingival	arylpolyene	Polyketide	Bacteroidetes	Tannerella	1193
k141_24287	C_1_Sup	Control	Supragingival	arylpolyene	Polyketide	Bacteroidetes	Prevotella	1135
k141_243439	C_1_Sup	Control	Supragingival	arylpolyene	Polyketide	Bacteroidetes	Prevotella	1209
k141_244931	C_1_Sup	Control	Supragingival	T1PKS	Polyketide	Actinobacteria	Pseudopropionibacterium	1717
k141_245087	C_1_Sup	Control	Supragingival	arylpolyene	Polyketide	Bacteroidetes	Prevotella	1496
k141_245341	C_1_Sup	Control	Supragingival	NRPS-like	NRP	Actinobacteria	Actinomyces	501
k141_245461	C_1_Sup	Control	Supragingival	RRE-containing	RiPP	Bacteroidetes	Alloprevotella	969
k141_245835	C_1_Sup	Control	Supragingival	arylpolyene	Polyketide	Proteobacteria		872
k141_247774	C_1_Sup	Control	Supragingival	NRPS-like	NRP	Fusobacteria	Fusobacterium	964
k141_247794	C_1_Sup	Control	Supragingival	NRPS-like	NRP	Fusobacteria	Leptotrichia	640
k141_249182	C_1_Sup	Control	Supragingival	RRE-containing	RiPP			322
k141_249919	C_1_Sup	Control	Supragingival	NRPS	NRP	Actinobacteria	Propionibacterium	1259
k141_251167	C_1_Sup	Control	Supragingival	NRPS-like	NRP	Fusobacteria	Leptotrichia	587
k141_251780	C_1_Sup	Control	Supragingival	NRPS-like	NRP	Proteobacteria	Lautropia	603
k141_252831	C_1_Sup	Control	Supragingival	Bacteriocin	RiPP	Proteobacteria		611
k141_253	C_1_Sup	Control	Supragingival	resorcinol	Other	Bacteroidetes		845
k141_253830	C_1_Sup	Control	Supragingival	T3PKS	Polyketide			1190
k141_253971	C_1_Sup	Control	Supragingival	lanthipeptide-class-iii	RiPP	Actinobacteria	Actinomyces	654
k141_254129	C_1_Sup	Control	Supragingival	terpene	Terpene	Bacteroidetes		587
k141_254423	C_1_Sup	Control	Supragingival	RRE-containing	RiPP	Bacteroidetes	Prevotella	847
k141_256287	C_1_Sup	Control	Supragingival	arylpolyene	Polyketide	Bacteroidetes	Capnocytophaga	1467
k141_256405	C_1_Sup	Control	Supragingival	arylpolyene	Polyketide	Bacteroidetes	Prevotella	876
k141_25672	C_1_Sup	Control	Supragingival	NRPS	NRP	Proteobacteria	Lautropia	484
k141_257614	C_1_Sup	Control	Supragingival	resorcinol	Other	Proteobacteria	Neisseria	1460
k141_258467	C_1_Sup	Control	Supragingival	T3PKS	Polyketide	Fusobacteria	Leptotrichia	813
k141_258474	C_1_Sup	Control	Supragingival	terpene	Terpene	Proteobacteria	Lautropia	1228
k141_259177	C_1_Sup	Control	Supragingival	Bacteriocin	RiPP	Proteobacteria	Neisseria	611
k141_259474	C_1_Sup	Control	Supragingival	arylpolyene	Polyketide	Proteobacteria	Cardiobacterium	680
k141_260359	C_1_Sup	Control	Supragingival	Bacteriocin	RiPP	Actinobacteria		749
k141_260953	C_1_Sup	Control	Supragingival	T3PKS	Polyketide			563
k141_261673	C_1_Sup	Control	Supragingival	arylpolyene	Polyketide	Bacteroidetes	Tannerella	732
k141_261843	C_1_Sup	Control	Supragingival	NRPS	NRP			1588
k141_262010	C_1_Sup	Control	Supragingival	RRE-containing	RiPP	Bacteroidetes	Prevotella	602
k141_262137	C_1_Sup	Control	Supragingival	Bacteriocin	RiPP	Firmicutes	Streptococcus	506
k141_263168	C_1_Sup	Control	Supragingival	lassopeptide	RiPP	Firmicutes	Parvimonas	520
k141_263295	C_1_Sup	Control	Supragingival	NRPS	NRP	Proteobacteria	Lautropia	496
k141_263711	C_1_Sup	Control	Supragingival	NRPS	NRP	Actinobacteria	Actinomyces	579
k141_263998	C_1_Sup	Control	Supragingival	NRPS	NRP	Proteobacteria	Lautropia	483
k141_26528	C_1_Sup	Control	Supragingival	ranthipeptide	RiPP	Firmicutes	Selenomonas	997
k141_265335	C_1_Sup	Control	Supragingival	NRPS	NRP	Proteobacteria	Lautropia	487
k141_26588	C_1_Sup	Control	Supragingival	arylpolyene	Polyketide	Bacteroidetes	Prevotella	871
k141_265951	C_1_Sup	Control	Supragingival	NRPS	NRP	Proteobacteria	Lautropia	581
k141_266741	C_1_Sup	Control	Supragingival	resorcinol	Other	Bacteroidetes	Tannerella	607
k141_267255	C_1_Sup	Control	Supragingival	Bacteriocin	RiPP	Actinobacteria		699
k141_268602	C_1_Sup	Control	Supragingival	arylpolyene	Polyketide	Spirochaetes	Treponema	1503
k141_268670	C_1_Sup	Control	Supragingival	arylpolyene	Polyketide	Proteobacteria	Campylobacter	934
k141_269788	C_1_Sup	Control	Supragingival	resorcinol	Other	Bacteroidetes		1132
k141_270681	C_1_Sup	Control	Supragingival	RRE-containing	RiPP	Bacteroidetes		768
k141_270852	C_1_Sup	Control	Supragingival	arylpolyene	Polyketide	Bacteroidetes	Capnocytophaga	701
k141_272874	C_1_Sup	Control	Supragingival	arylpolyene	Polyketide	Bacteroidetes		796
k141_274927	C_1_Sup	Control	Supragingival	lassopeptide	RiPP			445
k141_275446	C_1_Sup	Control	Supragingival	NRPS	NRP	Actinobacteria	Actinomyces	546
k141_276672	C_1_Sup	Control	Supragingival	transAT-PKS-like	Polyketide	Actinobacteria	Actinomyces	1159
k141_278699	C_1_Sup	Control	Supragingival	arylpolyene	Polyketide	Bacteroidetes	Capnocytophaga	1097
k141_281892	C_1_Sup	Control	Supragingival	T1PKS	Polyketide	Proteobacteria	Lautropia	682
k141_283461	C_1_Sup	Control	Supragingival	RRE-containing	RiPP	Bacteroidetes	Prevotella	322
k141_284423	C_1_Sup	Control	Supragingival	arylpolyene	Polyketide	Bacteroidetes		720
k141_284578	C_1_Sup	Control	Supragingival	Bacteriocin	RiPP	Spirochaetes	Treponema	932
k141_284906	C_1_Sup	Control	Supragingival	resorcinol	Other	Bacteroidetes		1304
k141_286617	C_1_Sup	Control	Supragingival	RRE-containing	RiPP	Bacteroidetes	Prevotella	895
k141_287408	C_1_Sup	Control	Supragingival	RRE-containing	RiPP			322
k141_290380	C_1_Sup	Control	Supragingival	transAT-PKS	Polyketide	Actinobacteria	Actinomyces	1099
k141_290831	C_1_Sup	Control	Supragingival	Bacteriocin	RiPP	Firmicutes	Streptococcus	567
k141_291124	C_1_Sup	Control	Supragingival	terpene	Terpene	Proteobacteria		1003
k141_291581	C_1_Sup	Control	Supragingival	arylpolyene	Polyketide	Bacteroidetes	Capnocytophaga	890
k141_292399	C_1_Sup	Control	Supragingival	arylpolyene	Polyketide	Bacteroidetes		1441
k141_294172	C_1_Sup	Control	Supragingival	arylpolyene	Polyketide	Bacteroidetes		934
k141_29665	C_1_Sup	Control	Supragingival	NRPS	NRP	Firmicutes	Streptococcus	1278
k141_30119	C_1_Sup	Control	Supragingival	RRE-containing	RiPP	Actinobacteria	Actinomyces	518
k141_30823	C_1_Sup	Control	Supragingival	Bacteriocin	RiPP			506
k141_30935	C_1_Sup	Control	Supragingival	Bacteriocin	RiPP			506
k141_32732	C_1_Sup	Control	Supragingival	NRPS-like	NRP	Proteobacteria	Lautropia	488
k141_32855	C_1_Sup	Control	Supragingival	arylpolyene	Polyketide	Bacteroidetes		798
k141_33217	C_1_Sup	Control	Supragingival	ranthipeptide	RiPP	Firmicutes	Oribacterium	535
k141_33594	C_1_Sup	Control	Supragingival	resorcinol	Other	Bacteroidetes	Prevotella	885
k141_36593	C_1_Sup	Control	Supragingival	NRPS	NRP	Actinobacteria	Actinomyces	1066
k141_36648	C_1_Sup	Control	Supragingival	arylpolyene	Polyketide	Bacteroidetes	Capnocytophaga	1023
k141_36729	C_1_Sup	Control	Supragingival	thiopeptide	RiPP	Actinobacteria	Actinomyces	412
k141_36740	C_1_Sup	Control	Supragingival	NRPS	NRP	Proteobacteria	Lautropia	516
k141_36999	C_1_Sup	Control	Supragingival	ranthipeptide	RiPP	Firmicutes	Colibacter	919
k141_37324	C_1_Sup	Control	Supragingival	transAT-PKS-like	Polyketide	Actinobacteria	Actinomyces	1265
k141_37371	C_1_Sup	Control	Supragingival	NRPS-like	NRP	Fusobacteria	Fusobacterium	978
k141_40065	C_1_Sup	Control	Supragingival	T1PKS	Polyketide	Bacteroidetes	Prevotella	1453
k141_40661	C_1_Sup	Control	Supragingival	Bacteriocin	RiPP	Firmicutes	Streptococcus	476
k141_42976	C_1_Sup	Control	Supragingival	arylpolyene	Polyketide	Bacteroidetes	Capnocytophaga	663
k141_43884	C_1_Sup	Control	Supragingival	lassopeptide	RiPP	Actinobacteria	Actinobaculum	860
k141_4415	C_1_Sup	Control	Supragingival	arylpolyene	Polyketide	Bacteroidetes		706
k141_45033	C_1_Sup	Control	Supragingival	arylpolyene	Polyketide	Bacteroidetes	Capnocytophaga	859
k141_4517	C_1_Sup	Control	Supragingival	T1PKS	Polyketide	Proteobacteria	Lautropia	1449
k141_45346	C_1_Sup	Control	Supragingival	NRPS	NRP	Proteobacteria	Lautropia	739
k141_47836	C_1_Sup	Control	Supragingival	lanthipeptide-class-ii	RiPP	Actinobacteria	Actinomyces	648
k141_47857	C_1_Sup	Control	Supragingival	arylpolyene	Polyketide	Bacteroidetes	Prevotella	1171
k141_47944	C_1_Sup	Control	Supragingival	arylpolyene	Polyketide	Proteobacteria	Neisseria	1240
k141_48667	C_1_Sup	Control	Supragingival	NRPS-like	NRP	Bacteroidetes		779
k141_50066	C_1_Sup	Control	Supragingival	arylpolyene	Polyketide	Bacteroidetes	Capnocytophaga	1014
k141_54139	C_1_Sup	Control	Supragingival	betalactone	Other	Bacteroidetes		944
k141_54487	C_1_Sup	Control	Supragingival	arylpolyene	Polyketide	Proteobacteria	Cardiobacterium	814
k141_54565	C_1_Sup	Control	Supragingival	siderophore	Other	Actinobacteria	Corynebacterium	415
k141_54983	C_1_Sup	Control	Supragingival	NRPS	NRP	Actinobacteria		1262
k141_57692	C_1_Sup	Control	Supragingival	T1PKS	Polyketide	Proteobacteria	Lautropia	791
k141_57908	C_1_Sup	Control	Supragingival	arylpolyene	Polyketide	Bacteroidetes		950
k141_59111	C_1_Sup	Control	Supragingival	ranthipeptide	RiPP	Firmicutes		542
k141_59145	C_1_Sup	Control	Supragingival	ranthipeptide	RiPP	Firmicutes		542
k141_59917	C_1_Sup	Control	Supragingival	T3PKS	Polyketide	Proteobacteria	Cardiobacterium	853
k141_60388	C_1_Sup	Control	Supragingival	NRPS-like	NRP	Actinobacteria	Actinomyces	1206
k141_60564	C_1_Sup	Control	Supragingival	arylpolyene	Polyketide	Bacteroidetes	Capnocytophaga	673
k141_60757	C_1_Sup	Control	Supragingival	ranthipeptide	RiPP	Firmicutes	Selenomonas	1285
k141_61265	C_1_Sup	Control	Supragingival	arylpolyene	Polyketide	Proteobacteria	Campylobacter	941
k141_61813	C_1_Sup	Control	Supragingival	arylpolyene	Polyketide	Bacteroidetes	Prevotella	1187
k141_62429	C_1_Sup	Control	Supragingival	arylpolyene	Polyketide	Bacteroidetes	Prevotella	696
k141_64683	C_1_Sup	Control	Supragingival	NRPS	NRP	Proteobacteria	Lautropia	523
k141_6524	C_1_Sup	Control	Supragingival	resorcinol	Other	Bacteroidetes		453
k141_67014	C_1_Sup	Control	Supragingival	arylpolyene	Polyketide	Bacteroidetes	Prevotella	1174
k141_67325	C_1_Sup	Control	Supragingival	NRPS-like	NRP	Proteobacteria	Lautropia	503
k141_68139	C_1_Sup	Control	Supragingival	RRE-containing	RiPP	Actinobacteria	Actinomyces	704
k141_69625	C_1_Sup	Control	Supragingival	arylpolyene	Polyketide	Bacteroidetes	Capnocytophaga	877
k141_70260	C_1_Sup	Control	Supragingival	lanthipeptide-class-ii	RiPP	Actinobacteria	Pseudopropionibacterium	987
k141_70279	C_1_Sup	Control	Supragingival	LAP	RiPP	Actinobacteria	Pseudopropionibacterium	688
k141_70598	C_1_Sup	Control	Supragingival	arylpolyene	Polyketide	Bacteroidetes		839
k141_71144	C_1_Sup	Control	Supragingival	T3PKS	Polyketide	Firmicutes	Streptococcus	609
k141_71423	C_1_Sup	Control	Supragingival	arylpolyene	Polyketide	Proteobacteria	Cardiobacterium	1004
k141_72405	C_1_Sup	Control	Supragingival	NRPS	NRP	Proteobacteria	Lautropia	1190
k141_72661	C_1_Sup	Control	Supragingival	NRPS	NRP	Actinobacteria	Corynebacterium	877
k141_74246	C_1_Sup	Control	Supragingival	NRPS-like	NRP	Firmicutes	Oribacterium	892
k141_7557	C_1_Sup	Control	Supragingival	NRPS	NRP	Actinobacteria	Actinomyces	496
k141_77593	C_1_Sup	Control	Supragingival	arylpolyene	Polyketide	Bacteroidetes		880
k141_77950	C_1_Sup	Control	Supragingival	NRPS	NRP	Proteobacteria	Lautropia	655
k141_78594	C_1_Sup	Control	Supragingival	T2PKS	Polyketide	Actinobacteria	Propionibacterium	1812
k141_80035	C_1_Sup	Control	Supragingival	T1PKS	Polyketide			773
k141_8021	C_1_Sup	Control	Supragingival	arylpolyene	Polyketide	Bacteroidetes	Prevotella	621
k141_80364	C_1_Sup	Control	Supragingival	lanthipeptide-class-ii	RiPP	Actinobacteria	Rothia	693
k141_80410	C_1_Sup	Control	Supragingival	RRE-containing	RiPP	Bacteroidetes	Prevotella	322
k141_8126	C_1_Sup	Control	Supragingival	NRPS	NRP	Proteobacteria		581
k141_81361	C_1_Sup	Control	Supragingival	NRPS-like	NRP	Proteobacteria	Lautropia	481
k141_83010	C_1_Sup	Control	Supragingival	arylpolyene	Polyketide	Proteobacteria		823
k141_83116	C_1_Sup	Control	Supragingival	terpene	Terpene	Actinobacteria	Corynebacterium	1234
k141_83782	C_1_Sup	Control	Supragingival	Bacteriocin	RiPP	Actinobacteria	Actinomyces	599
k141_83860	C_1_Sup	Control	Supragingival	lanthipeptide-class-i	RiPP	Actinobacteria	Actinobaculum	829
k141_84998	C_1_Sup	Control	Supragingival	lanthipeptide-class-ii	RiPP	Actinobacteria	Actinomyces	648
k141_88411	C_1_Sup	Control	Supragingival	arylpolyene	Polyketide	Bacteroidetes	Tannerella	1013
k141_89675	C_1_Sup	Control	Supragingival	NRPS	NRP	Proteobacteria		489
k141_89925	C_1_Sup	Control	Supragingival	arylpolyene	Polyketide	Bacteroidetes		1107
k141_90297	C_1_Sup	Control	Supragingival	ranthipeptide	RiPP	Firmicutes	Dialister	854
k141_90969	C_1_Sup	Control	Supragingival	Bacteriocin	RiPP	Firmicutes	Oribacterium	958
k141_91446	C_1_Sup	Control	Supragingival	NRPS	NRP	Actinobacteria	Actinomyces	665
k141_92645	C_1_Sup	Control	Supragingival	arylpolyene	Polyketide	Bacteroidetes		957
k141_92750	C_1_Sup	Control	Supragingival	NRPS	NRP	Proteobacteria		593
k141_93661	C_1_Sup	Control	Supragingival	T2PKS	Polyketide	Actinobacteria	Propionibacterium	1175
k141_95265	C_1_Sup	Control	Supragingival	ranthipeptide	RiPP	Firmicutes		931
k141_95412	C_1_Sup	Control	Supragingival	arylpolyene	Polyketide	Bacteroidetes	Prevotella	743
k141_95895	C_1_Sup	Control	Supragingival	LAP	RiPP	Actinobacteria	Actinomyces	1017
k141_96283	C_1_Sup	Control	Supragingival	hserlactone	Other	Proteobacteria		715
k141_98100	C_1_Sup	Control	Supragingival	Bacteriocin	RiPP	Actinobacteria	Actinomyces	599
k141_98803	C_1_Sup	Control	Supragingival	arylpolyene	Polyketide	Proteobacteria		966
k141_99320	C_1_Sup	Control	Supragingival	RRE-containing	RiPP	Bacteroidetes	Prevotella	833
k141_105192	C_10_Sa	Control	Saliva	arylpolyene	Polyketide	Bacteroidetes		691
k141_113451	C_10_Sa	Control	Saliva	Bacteriocin	RiPP	Proteobacteria	Neisseria	426
k141_116933	C_10_Sa	Control	Saliva	lassopeptide	RiPP	Actinobacteria	Actinomyces	654
k141_1176	C_10_Sa	Control	Saliva	terpene	Terpene	Proteobacteria	Lautropia	659
k141_119511	C_10_Sa	Control	Saliva	NRPS	NRP	Proteobacteria	Lautropia	789
k141_12303	C_10_Sa	Control	Saliva	Bacteriocin	RiPP	Actinobacteria	Pseudopropionibacterium	443
k141_130000	C_10_Sa	Control	Saliva	RRE-containing	RiPP	Bacteroidetes	Prevotella	322
k141_130121	C_10_Sa	Control	Saliva	arylpolyene	Polyketide	Proteobacteria		849
k141_136087	C_10_Sa	Control	Saliva	RRE-containing	RiPP	Bacteroidetes	Prevotella	480
k141_142581	C_10_Sa	Control	Saliva	butyrolactone	Other	Actinobacteria	Rothia	1093
k141_15010	C_10_Sa	Control	Saliva	Bacteriocin	RiPP	Actinobacteria	Actinomyces	511
k141_151355	C_10_Sa	Control	Saliva	NAPAA	NRP	Actinobacteria	Corynebacterium	559
k141_151780	C_10_Sa	Control	Saliva	RRE-containing	RiPP	Firmicutes		585
k141_15406	C_10_Sa	Control	Saliva	siderophore	Other	Actinobacteria	Corynebacterium	713
k141_155761	C_10_Sa	Control	Saliva	RaS-RiPP	RiPP			851
k141_157067	C_10_Sa	Control	Saliva	NRPS	NRP	Firmicutes	Streptococcus	1000
k141_161377	C_10_Sa	Control	Saliva	Bacteriocin	RiPP			506
k141_161398	C_10_Sa	Control	Saliva	NRPS	NRP	Actinobacteria	Actinomyces	485
k141_169714	C_10_Sa	Control	Saliva	Bacteriocin	RiPP			471
k141_172941	C_10_Sa	Control	Saliva	Bacteriocin	RiPP	Firmicutes		508
k141_173868	C_10_Sa	Control	Saliva	terpene	Terpene	Proteobacteria		1007
k141_174412	C_10_Sa	Control	Saliva	Bacteriocin	RiPP	Firmicutes	Streptococcus	317
k141_178189	C_10_Sa	Control	Saliva	arylpolyene	Polyketide	Proteobacteria	Neisseria	1044
k141_178189	C_10_Sa	Control	Saliva	arylpolyene	Polyketide	Proteobacteria	Neisseria	1044
k141_17853	C_10_Sa	Control	Saliva	Bacteriocin	RiPP	Firmicutes	Streptococcus	615
k141_182784	C_10_Sa	Control	Saliva	cyclic-lactone-autoinducer	RiPP	Bacteroidetes	Prevotella	199
k141_182926	C_10_Sa	Control	Saliva	RRE-containing	RiPP	Bacteroidetes	Tannerella	431
k141_183492	C_10_Sa	Control	Saliva	lanthipeptide-class-iv	RiPP	Firmicutes	Streptococcus	583
k141_188523	C_10_Sa	Control	Saliva	resorcinol	Other	Bacteroidetes	Prevotella	940
k141_188880	C_10_Sa	Control	Saliva	NRPS	NRP	Actinobacteria	Corynebacterium	1747
k141_188967	C_10_Sa	Control	Saliva	arylpolyene	Polyketide	Bacteroidetes	Prevotella	980
k141_189056	C_10_Sa	Control	Saliva	T3PKS	Polyketide	Firmicutes		996
k141_194582	C_10_Sa	Control	Saliva	NRPS	NRP	Actinobacteria	Rothia	1174
k141_195343	C_10_Sa	Control	Saliva	arylpolyene	Polyketide	Bacteroidetes	Tannerella	898
k141_202824	C_10_Sa	Control	Saliva	NRPS	NRP	Actinobacteria		593
k141_204645	C_10_Sa	Control	Saliva	NRPS	NRP	Actinobacteria	Corynebacterium	516
k141_206713	C_10_Sa	Control	Saliva	NRPS-like	NRP	Actinobacteria	Rothia	604
k141_212024	C_10_Sa	Control	Saliva	arylpolyene	Polyketide	Bacteroidetes	Tannerella	1236
k141_218346	C_10_Sa	Control	Saliva	T3PKS	Polyketide	Firmicutes	Streptococcus	689
k141_225083	C_10_Sa	Control	Saliva	Bacteriocin	RiPP			506
k141_225993	C_10_Sa	Control	Saliva	T3PKS	Polyketide	Firmicutes	Streptococcus	689
k141_226095	C_10_Sa	Control	Saliva	NRPS	NRP	Actinobacteria	Corynebacterium	719
k141_226892	C_10_Sa	Control	Saliva	T1PKS	Polyketide	Actinobacteria	Corynebacterium	963
k141_227080	C_10_Sa	Control	Saliva	Bacteriocin	RiPP	Firmicutes	Streptococcus	617
k141_23028	C_10_Sa	Control	Saliva	terpene	Terpene	Proteobacteria		1560
k141_23028	C_10_Sa	Control	Saliva	terpene	Terpene	Proteobacteria	Neisseria	1560
k141_23193	C_10_Sa	Control	Saliva	Bacteriocin	RiPP			444
k141_234750	C_10_Sa	Control	Saliva	T3PKS	Polyketide			615
k141_241263	C_10_Sa	Control	Saliva	T3PKS	Polyketide			563
k141_243579	C_10_Sa	Control	Saliva	resorcinol	Other	Bacteroidetes		811
k141_249526	C_10_Sa	Control	Saliva	terpene	Terpene	Actinobacteria	Corynebacterium	862
k141_258486	C_10_Sa	Control	Saliva	NRPS	NRP	Actinobacteria	Corynebacterium	561
k141_260639	C_10_Sa	Control	Saliva	T3PKS	Polyketide	Firmicutes		942
k141_263762	C_10_Sa	Control	Saliva	Bacteriocin	RiPP	Firmicutes	Streptococcus	506
k141_265024	C_10_Sa	Control	Saliva	Bacteriocin	RiPP	Firmicutes	Streptococcus	317
k141_268700	C_10_Sa	Control	Saliva	lanthipeptide-class-ii	RiPP	Actinobacteria	Pseudopropionibacterium	602
k141_269474	C_10_Sa	Control	Saliva	betalactone	Other	Proteobacteria		777
k141_271771	C_10_Sa	Control	Saliva	arylpolyene	Polyketide	Bacteroidetes	Prevotella	1122
k141_276644	C_10_Sa	Control	Saliva	arylpolyene	Polyketide	Bacteroidetes	Prevotella	1002
k141_278481	C_10_Sa	Control	Saliva	T1PKS	Polyketide	Actinobacteria	Corynebacterium	913
k141_283221	C_10_Sa	Control	Saliva	Bacteriocin	RiPP	Firmicutes	Streptococcus	611
k141_286498	C_10_Sa	Control	Saliva	NRPS-like	NRP	Actinobacteria		607
k141_287271	C_10_Sa	Control	Saliva	RRE-containing	RiPP	Bacteroidetes		578
k141_288311	C_10_Sa	Control	Saliva	terpene	Terpene	Firmicutes		755
k141_290467	C_10_Sa	Control	Saliva	T3PKS	Polyketide			563
k141_291765	C_10_Sa	Control	Saliva	NRPS	NRP	Actinobacteria	Rothia	592
k141_292060	C_10_Sa	Control	Saliva	RRE-containing	RiPP	Bacteroidetes	Prevotella	624
k141_2925	C_10_Sa	Control	Saliva	RRE-containing	RiPP	Actinobacteria	Actinomyces	766
k141_296714	C_10_Sa	Control	Saliva	lanthipeptide-class-ii	RiPP	Firmicutes		702
k141_299880	C_10_Sa	Control	Saliva	arylpolyene	Polyketide	Bacteroidetes	Prevotella	1258
k141_300888	C_10_Sa	Control	Saliva	RRE-containing	RiPP	Firmicutes		562
k141_301972	C_10_Sa	Control	Saliva	resorcinol	Other	Bacteroidetes		897
k141_302416	C_10_Sa	Control	Saliva	Bacteriocin	RiPP	Firmicutes	Streptococcus	858
k141_305636	C_10_Sa	Control	Saliva	NRPS-like	NRP	Actinobacteria	Rothia	597
k141_308759	C_10_Sa	Control	Saliva	NRPS	NRP	Actinobacteria	Corynebacterium	692
k141_311198	C_10_Sa	Control	Saliva	arylpolyene	Polyketide	Bacteroidetes	Capnocytophaga	654
k141_311690	C_10_Sa	Control	Saliva	resorcinol	Other	Bacteroidetes		897
k141_312144	C_10_Sa	Control	Saliva	resorcinol	Other	Bacteroidetes		885
k141_312918	C_10_Sa	Control	Saliva	arylpolyene	Polyketide	Bacteroidetes	Tannerella	1282
k141_315398	C_10_Sa	Control	Saliva	Bacteriocin	RiPP			926
k141_318523	C_10_Sa	Control	Saliva	hserlactone	Other	Proteobacteria	Neisseria	1418
k141_318523	C_10_Sa	Control	Saliva	hserlactone	Other	Proteobacteria	Neisseria	1418
k141_32632	C_10_Sa	Control	Saliva	thiopeptide	RiPP	Actinobacteria		987
k141_32765	C_10_Sa	Control	Saliva	arylpolyene	Polyketide	Bacteroidetes	Prevotella	1221
k141_328132	C_10_Sa	Control	Saliva	T1PKS	Polyketide	Actinobacteria	Corynebacterium	921
k141_32891	C_10_Sa	Control	Saliva	T3PKS	Polyketide			563
k141_332157	C_10_Sa	Control	Saliva	NRPS-like	NRP	Actinobacteria		1127
k141_332738	C_10_Sa	Control	Saliva	resorcinol	Other			453
k141_342993	C_10_Sa	Control	Saliva	arylpolyene	Polyketide	Proteobacteria	Cardiobacterium	846
k141_344299	C_10_Sa	Control	Saliva	lassopeptide	RiPP	Actinobacteria	Actinomyces	928
k141_347412	C_10_Sa	Control	Saliva	LAP	RiPP	Actinobacteria	Rothia	743
k141_348810	C_10_Sa	Control	Saliva	arylpolyene	Polyketide	Bacteroidetes	Capnocytophaga	1070
k141_349192	C_10_Sa	Control	Saliva	arylpolyene	Polyketide	Bacteroidetes	Capnocytophaga	638
k141_350159	C_10_Sa	Control	Saliva	Bacteriocin	RiPP	Proteobacteria	Lautropia	426
k141_351278	C_10_Sa	Control	Saliva	T3PKS	Polyketide	Firmicutes	Streptococcus	563
k141_357285	C_10_Sa	Control	Saliva	arylpolyene	Polyketide	Bacteroidetes		1041
k141_359049	C_10_Sa	Control	Saliva	T3PKS	Polyketide	Firmicutes	Streptococcus	609
k141_359681	C_10_Sa	Control	Saliva	Bacteriocin	RiPP			444
k141_360367	C_10_Sa	Control	Saliva	arylpolyene	Polyketide	Bacteroidetes	Prevotella	1096
k141_360926	C_10_Sa	Control	Saliva	T3PKS	Polyketide			615
k141_365018	C_10_Sa	Control	Saliva	arylpolyene	Polyketide	Bacteroidetes	Prevotella	1130
k141_365451	C_10_Sa	Control	Saliva	terpene	Terpene	Proteobacteria	Neisseria	798
k141_369053	C_10_Sa	Control	Saliva	Bacteriocin	RiPP			835
k141_372757	C_10_Sa	Control	Saliva	Bacteriocin	RiPP	Firmicutes	Streptococcus	506
k141_374069	C_10_Sa	Control	Saliva	RRE-containing	RiPP	Bacteroidetes	Prevotella	480
k141_377287	C_10_Sa	Control	Saliva	betalactone	Other	Actinobacteria	Corynebacterium	1299
k141_37783	C_10_Sa	Control	Saliva	arylpolyene	Polyketide	Bacteroidetes		652
k141_385085	C_10_Sa	Control	Saliva	T1PKS	Polyketide	Proteobacteria	Lautropia	803
k141_390923	C_10_Sa	Control	Saliva	arylpolyene	Polyketide	Proteobacteria	Campylobacter	942
k141_391147	C_10_Sa	Control	Saliva	arylpolyene	Polyketide	Proteobacteria	Campylobacter	1061
k141_392425	C_10_Sa	Control	Saliva	NRPS	NRP	Firmicutes		593
k141_393609	C_10_Sa	Control	Saliva	lassopeptide	RiPP	Firmicutes		654
k141_394059	C_10_Sa	Control	Saliva	NRPS-like	NRP	Actinobacteria	Corynebacterium	653
k141_397407	C_10_Sa	Control	Saliva	lanthipeptide-class-i	RiPP	Actinobacteria	Actinobaculum	601
k141_400313	C_10_Sa	Control	Saliva	Bacteriocin	RiPP	Actinobacteria	Actinomyces	649
k141_43827	C_10_Sa	Control	Saliva	arylpolyene	Polyketide	Bacteroidetes	Prevotella	652
k141_47434	C_10_Sa	Control	Saliva	Bacteriocin	RiPP	Actinobacteria	Actinomyces	441
k141_50349	C_10_Sa	Control	Saliva	T3PKS	Polyketide	Firmicutes		690
k141_518	C_10_Sa	Control	Saliva	LAP	RiPP	Candidatus Saccharibacteria		586
k141_55758	C_10_Sa	Control	Saliva	terpene	Terpene	Actinobacteria	Corynebacterium	805
k141_57277	C_10_Sa	Control	Saliva	NRPS	NRP	Actinobacteria	Corynebacterium	624
k141_57866	C_10_Sa	Control	Saliva	arylpolyene	Polyketide	Proteobacteria	Haemophilus	876
k141_61312	C_10_Sa	Control	Saliva	NAPAA	NRP	Actinobacteria	Corynebacterium	609
k141_63184	C_10_Sa	Control	Saliva	Bacteriocin	RiPP			444
k141_6362	C_10_Sa	Control	Saliva	NRPS	NRP	Proteobacteria	Lautropia	504
k141_68707	C_10_Sa	Control	Saliva	arylpolyene	Polyketide	Bacteroidetes		1289
k141_68936	C_10_Sa	Control	Saliva	Bacteriocin	RiPP			506
k141_74901	C_10_Sa	Control	Saliva	terpene	Terpene	Actinobacteria	Corynebacterium	1166
k141_75083	C_10_Sa	Control	Saliva	arylpolyene	Polyketide	Proteobacteria		634
k141_77264	C_10_Sa	Control	Saliva	Bacteriocin	RiPP	Firmicutes	Streptococcus	444
k141_77381	C_10_Sa	Control	Saliva	Bacteriocin	RiPP	Firmicutes	Streptococcus	515
k141_79056	C_10_Sa	Control	Saliva	LAP	RiPP			586
k141_83662	C_10_Sa	Control	Saliva	T3PKS	Polyketide	Firmicutes	Streptococcus	615
k141_83757	C_10_Sa	Control	Saliva	T3PKS	Polyketide	Firmicutes	Streptococcus	615
k141_8407	C_10_Sa	Control	Saliva	arylpolyene	Polyketide	Bacteroidetes	Prevotella	741
k141_85681	C_10_Sa	Control	Saliva	arylpolyene	Polyketide	Bacteroidetes	Prevotella	620
k141_85791	C_10_Sa	Control	Saliva	Bacteriocin	RiPP	Proteobacteria		426
k141_91038	C_10_Sa	Control	Saliva	NRPS	NRP	Actinobacteria	Actinomyces	497
k141_91044	C_10_Sa	Control	Saliva	Bacteriocin	RiPP	Firmicutes	Granulicatella	518
k141_92919	C_10_Sa	Control	Saliva	arylpolyene	Polyketide	Bacteroidetes	Prevotella	1124
k141_94937	C_10_Sa	Control	Saliva	Bacteriocin	RiPP			691
k141_95829	C_10_Sa	Control	Saliva	LAP	RiPP	Actinobacteria	Pseudopropionibacterium	685
k141_100207	C_10_Sup	Control	Supragingival	lanthipeptide-class-ii	RiPP	Actinobacteria	Corynebacterium	722
k141_100453	C_10_Sup	Control	Supragingival	thiopeptide	RiPP	Actinobacteria	Actinomyces	836
k141_100695	C_10_Sup	Control	Supragingival	arylpolyene	Polyketide	Proteobacteria	Campylobacter	1019
k141_101471	C_10_Sup	Control	Supragingival	Bacteriocin	RiPP	Synergistetes	Fretibacterium	515
k141_102224	C_10_Sup	Control	Supragingival	Bacteriocin	RiPP	Actinobacteria	Actinomyces	599
k141_103827	C_10_Sup	Control	Supragingival	arylpolyene	Polyketide	Spirochaetes	Treponema	625
k141_104369	C_10_Sup	Control	Supragingival	lassopeptide	RiPP	Firmicutes		445
k141_106550	C_10_Sup	Control	Supragingival	arylpolyene	Polyketide	Bacteroidetes	Prevotella	732
k141_106700	C_10_Sup	Control	Supragingival	NRPS	NRP	Proteobacteria	Desulfobulbus	897
k141_109631	C_10_Sup	Control	Supragingival	Bacteriocin	RiPP	Firmicutes		432
k141_110254	C_10_Sup	Control	Supragingival	arylpolyene	Polyketide	Bacteroidetes	Capnocytophaga	840
k141_111422	C_10_Sup	Control	Supragingival	arylpolyene	Polyketide	Actinobacteria	Actinomyces	1057
k141_113977	C_10_Sup	Control	Supragingival	terpene	Terpene	Bacteroidetes	Prevotella	897
k141_114066	C_10_Sup	Control	Supragingival	hserlactone	Other	Proteobacteria		507
k141_114675	C_10_Sup	Control	Supragingival	resorcinol	Other	Bacteroidetes		1235
k141_115291	C_10_Sup	Control	Supragingival	RRE-containing	RiPP	Bacteroidetes	Prevotella	408
k141_115910	C_10_Sup	Control	Supragingival	Bacteriocin	RiPP			736
k141_119397	C_10_Sup	Control	Supragingival	Bacteriocin	RiPP			506
k141_119666	C_10_Sup	Control	Supragingival	arylpolyene	Polyketide	Bacteroidetes	Capnocytophaga	609
k141_119696	C_10_Sup	Control	Supragingival	resorcinol	Other	Bacteroidetes	Capnocytophaga	749
k141_120543	C_10_Sup	Control	Supragingival	resorcinol	Other	Bacteroidetes	Capnocytophaga	658
k141_122154	C_10_Sup	Control	Supragingival	NRPS	NRP	Proteobacteria	Lautropia	1310
k141_122701	C_10_Sup	Control	Supragingival	arylpolyene	Polyketide	Bacteroidetes	Capnocytophaga	926
k141_124881	C_10_Sup	Control	Supragingival	terpene	Terpene	Proteobacteria	Ottowia	1077
k141_126640	C_10_Sup	Control	Supragingival	arylpolyene	Polyketide	Bacteroidetes	Capnocytophaga	1174
k141_129604	C_10_Sup	Control	Supragingival	arylpolyene	Polyketide	Bacteroidetes	Prevotella	1149
k141_1303	C_10_Sup	Control	Supragingival	arylpolyene	Polyketide	Spirochaetes	Treponema	860
k141_131208	C_10_Sup	Control	Supragingival	T3PKS	Polyketide	Proteobacteria	Cardiobacterium	993
k141_131562	C_10_Sup	Control	Supragingival	arylpolyene	Polyketide	Spirochaetes	Treponema	1596
k141_134778	C_10_Sup	Control	Supragingival	Bacteriocin	RiPP	Firmicutes	Streptococcus	617
k141_135376	C_10_Sup	Control	Supragingival	NRPS	NRP	Actinobacteria	Pseudopropionibacterium	1658
k141_135458	C_10_Sup	Control	Supragingival	resorcinol	Other	Bacteroidetes	Prevotella	453
k141_136546	C_10_Sup	Control	Supragingival	arylpolyene	Polyketide	Bacteroidetes	Capnocytophaga	1171
k141_137339	C_10_Sup	Control	Supragingival	RRE-containing	RiPP	Bacteroidetes	Tannerella	792
k141_138166	C_10_Sup	Control	Supragingival	arylpolyene	Polyketide	Bacteroidetes	Capnocytophaga	1403
k141_13866	C_10_Sup	Control	Supragingival	T3PKS	Polyketide	Fusobacteria	Leptotrichia	776
k141_142195	C_10_Sup	Control	Supragingival	RRE-containing	RiPP	Bacteroidetes	Prevotella	322
k141_144991	C_10_Sup	Control	Supragingival	arylpolyene	Polyketide	Bacteroidetes		1118
k141_145460	C_10_Sup	Control	Supragingival	RRE-containing	RiPP	Firmicutes		484
k141_145866	C_10_Sup	Control	Supragingival	NRPS	NRP	Proteobacteria	Desulfobulbus	594
k141_145939	C_10_Sup	Control	Supragingival	ranthipeptide	RiPP	Firmicutes	Selenomonas	997
k141_146051	C_10_Sup	Control	Supragingival	arylpolyene	Polyketide	Bacteroidetes	Prevotella	722
k141_147607	C_10_Sup	Control	Supragingival	arylpolyene	Polyketide	Proteobacteria	Neisseria	1259
k141_1496	C_10_Sup	Control	Supragingival	NRPS-like	NRP	Fusobacteria	Leptotrichia	641
k141_152478	C_10_Sup	Control	Supragingival	arylpolyene	Polyketide	Bacteroidetes		1031
k141_152700	C_10_Sup	Control	Supragingival	NRPS-like	NRP	Fusobacteria	Leptotrichia	718
k141_15287	C_10_Sup	Control	Supragingival	siderophore	Other	Actinobacteria	Corynebacterium	604
k141_153681	C_10_Sup	Control	Supragingival	arylpolyene	Polyketide	Bacteroidetes	Prevotella	1360
k141_15658	C_10_Sup	Control	Supragingival	arylpolyene	Polyketide	Bacteroidetes	Capnocytophaga	1197
k141_157928	C_10_Sup	Control	Supragingival	arylpolyene	Polyketide	Bacteroidetes	Prevotella	856
k141_159199	C_10_Sup	Control	Supragingival	T1PKS	Polyketide	Proteobacteria	Lautropia	1449
k141_159428	C_10_Sup	Control	Supragingival	arylpolyene	Polyketide	Bacteroidetes		985
k141_159575	C_10_Sup	Control	Supragingival	arylpolyene	Polyketide	Bacteroidetes		1275
k141_161006	C_10_Sup	Control	Supragingival	Bacteriocin	RiPP			506
k141_16134	C_10_Sup	Control	Supragingival	lanthipeptide-class-ii	RiPP	Actinobacteria	Actinomyces	648
k141_161660	C_10_Sup	Control	Supragingival	arylpolyene	Polyketide	Bacteroidetes	Capnocytophaga	1122
k141_16269	C_10_Sup	Control	Supragingival	RaS-RiPP	RiPP	Firmicutes	Streptococcus	780
k141_163366	C_10_Sup	Control	Supragingival	T3PKS	Polyketide	Firmicutes	Streptococcus	1035
k141_163467	C_10_Sup	Control	Supragingival	ranthipeptide	RiPP	Firmicutes	Selenomonas	585
k141_163891	C_10_Sup	Control	Supragingival	arylpolyene	Polyketide	Proteobacteria		1230
k141_163920	C_10_Sup	Control	Supragingival	arylpolyene	Polyketide	Bacteroidetes	Capnocytophaga	1212
k141_163962	C_10_Sup	Control	Supragingival	arylpolyene	Polyketide	Bacteroidetes	Capnocytophaga	558
k141_164105	C_10_Sup	Control	Supragingival	resorcinol	Other	Bacteroidetes		729
k141_165674	C_10_Sup	Control	Supragingival	ranthipeptide	RiPP	Firmicutes		506
k141_167747	C_10_Sup	Control	Supragingival	arylpolyene	Polyketide	Bacteroidetes	Capnocytophaga	660
k141_168392	C_10_Sup	Control	Supragingival	arylpolyene	Polyketide	Spirochaetes	Treponema	1238
k141_170384	C_10_Sup	Control	Supragingival	terpene	Terpene	Proteobacteria		815
k141_170923	C_10_Sup	Control	Supragingival	arylpolyene	Polyketide	Bacteroidetes	Capnocytophaga	840
k141_17418	C_10_Sup	Control	Supragingival	arylpolyene	Polyketide	Bacteroidetes	Tannerella	1339
k141_176872	C_10_Sup	Control	Supragingival	arylpolyene	Polyketide	Bacteroidetes	Capnocytophaga	1069
k141_180293	C_10_Sup	Control	Supragingival	terpene	Terpene	Proteobacteria	Kingella	992
k141_181601	C_10_Sup	Control	Supragingival	arylpolyene	Polyketide	Spirochaetes	Treponema	928
k141_18211	C_10_Sup	Control	Supragingival	arylpolyene	Polyketide	Bacteroidetes	Prevotella	1889
k141_187146	C_10_Sup	Control	Supragingival	arylpolyene	Polyketide	Proteobacteria	Ottowia	1015
k141_188219	C_10_Sup	Control	Supragingival	RRE-containing	RiPP	Bacteroidetes		322
k141_188722	C_10_Sup	Control	Supragingival	arylpolyene	Polyketide	Bacteroidetes	Prevotella	676
k141_191198	C_10_Sup	Control	Supragingival	arylpolyene	Polyketide	Bacteroidetes	Capnocytophaga	1123
k141_191414	C_10_Sup	Control	Supragingival	Bacteriocin	RiPP	Fusobacteria	Leptotrichia	563
k141_192174	C_10_Sup	Control	Supragingival	NRPS	NRP	Bacteroidetes	Prevotella	823
k141_192762	C_10_Sup	Control	Supragingival	NRPS	NRP	Bacteroidetes	Bacteroides	919
k141_192767	C_10_Sup	Control	Supragingival	arylpolyene	Polyketide	Bacteroidetes	Capnocytophaga	1334
k141_195230	C_10_Sup	Control	Supragingival	Bacteriocin	RiPP	Proteobacteria	Neisseria	612
k141_19527	C_10_Sup	Control	Supragingival	arylpolyene	Polyketide	Proteobacteria	Desulfobulbus	1002
k141_199184	C_10_Sup	Control	Supragingival	arylpolyene	Polyketide	Bacteroidetes	Prevotella	955
k141_200808	C_10_Sup	Control	Supragingival	arylpolyene	Polyketide	Proteobacteria	Kingella	1756
k141_202524	C_10_Sup	Control	Supragingival	T3PKS	Polyketide	Firmicutes		615
k141_206392	C_10_Sup	Control	Supragingival	T1PKS	Polyketide	Actinobacteria	Corynebacterium	951
k141_207105	C_10_Sup	Control	Supragingival	terpene	Terpene	Firmicutes		871
k141_209001	C_10_Sup	Control	Supragingival	resorcinol	Other	Proteobacteria	Neisseria	813
k141_211752	C_10_Sup	Control	Supragingival	ranthipeptide	RiPP	Firmicutes		199
k141_211887	C_10_Sup	Control	Supragingival	T3PKS	Polyketide	Firmicutes		801
k141_213604	C_10_Sup	Control	Supragingival	resorcinol	Other	Bacteroidetes		706
k141_213729	C_10_Sup	Control	Supragingival	arylpolyene	Polyketide	Bacteroidetes		1132
k141_213854	C_10_Sup	Control	Supragingival	thiopeptide	RiPP	Firmicutes	Catonella	735
k141_214612	C_10_Sup	Control	Supragingival	arylpolyene	Polyketide	Proteobacteria	Cardiobacterium	946
k141_216437	C_10_Sup	Control	Supragingival	ranthipeptide	RiPP	Firmicutes		424
k141_218959	C_10_Sup	Control	Supragingival	hserlactone	Other	Proteobacteria		1001
k141_219197	C_10_Sup	Control	Supragingival	Bacteriocin	RiPP			506
k141_219804	C_10_Sup	Control	Supragingival	LAP	RiPP	Actinobacteria	Pseudopropionibacterium	759
k141_22059	C_10_Sup	Control	Supragingival	arylpolyene	Polyketide	Proteobacteria	Campylobacter	1069
k141_221878	C_10_Sup	Control	Supragingival	arylpolyene	Polyketide	Bacteroidetes	Prevotella	1473
k141_222330	C_10_Sup	Control	Supragingival	Bacteriocin	RiPP	Synergistetes	Fretibacterium	574
k141_223013	C_10_Sup	Control	Supragingival	arylpolyene	Polyketide	Proteobacteria		668
k141_223014	C_10_Sup	Control	Supragingival	terpene	Terpene	Actinobacteria	Corynebacterium	1217
k141_223067	C_10_Sup	Control	Supragingival	arylpolyene	Polyketide	Bacteroidetes	Capnocytophaga	1123
k141_223204	C_10_Sup	Control	Supragingival	arylpolyene	Polyketide	Spirochaetes	Treponema	704
k141_224393	C_10_Sup	Control	Supragingival	ranthipeptide	RiPP	Firmicutes	Selenomonas	837
k141_224986	C_10_Sup	Control	Supragingival	arylpolyene	Polyketide	Bacteroidetes	Prevotella	1089
k141_225717	C_10_Sup	Control	Supragingival	arylpolyene	Polyketide	Bacteroidetes	Prevotella	1741
k141_226140	C_10_Sup	Control	Supragingival	RRE-containing	RiPP	Bacteroidetes	Prevotella	1137
k141_227683	C_10_Sup	Control	Supragingival	Bacteriocin	RiPP	Actinobacteria	Actinomyces	599
k141_227700	C_10_Sup	Control	Supragingival	terpene	Terpene	Proteobacteria	Lautropia	1019
k141_230249	C_10_Sup	Control	Supragingival	arylpolyene	Polyketide	Bacteroidetes	Prevotella	877
k141_230252	C_10_Sup	Control	Supragingival	arylpolyene	Polyketide	Proteobacteria	Neisseria	1574
k141_230296	C_10_Sup	Control	Supragingival	arylpolyene	Polyketide	Bacteroidetes	Capnocytophaga	763
k141_231242	C_10_Sup	Control	Supragingival	arylpolyene	Polyketide	Bacteroidetes	Capnocytophaga	1383
k141_231801	C_10_Sup	Control	Supragingival	arylpolyene	Polyketide	Bacteroidetes	Capnocytophaga	802
k141_231957	C_10_Sup	Control	Supragingival	RRE-containing	RiPP	Bacteroidetes	Prevotella	322
k141_235619	C_10_Sup	Control	Supragingival	arylpolyene	Polyketide	Bacteroidetes	Capnocytophaga	1020
k141_237958	C_10_Sup	Control	Supragingival	RRE-containing	RiPP	Firmicutes		483
k141_238115	C_10_Sup	Control	Supragingival	ranthipeptide	RiPP	Firmicutes	Dialister	816
k141_24353	C_10_Sup	Control	Supragingival	resorcinol	Other	Bacteroidetes		453
k141_243573	C_10_Sup	Control	Supragingival	arylpolyene	Polyketide	Proteobacteria		1000
k141_243603	C_10_Sup	Control	Supragingival	arylpolyene	Polyketide	Proteobacteria	Cardiobacterium	1455
k141_244099	C_10_Sup	Control	Supragingival	arylpolyene	Polyketide	Proteobacteria	Cardiobacterium	1369
k141_245749	C_10_Sup	Control	Supragingival	NRPS-like	NRP			516
k141_249555	C_10_Sup	Control	Supragingival	arylpolyene	Polyketide	Bacteroidetes		702
k141_250782	C_10_Sup	Control	Supragingival	terpene	Terpene	Firmicutes	Streptococcus	920
k141_251098	C_10_Sup	Control	Supragingival	T3PKS	Polyketide	Proteobacteria	Cardiobacterium	1013
k141_251960	C_10_Sup	Control	Supragingival	arylpolyene	Polyketide	Proteobacteria	Campylobacter	1260
k141_252339	C_10_Sup	Control	Supragingival	arylpolyene	Polyketide	Proteobacteria	Kingella	1661
k141_254435	C_10_Sup	Control	Supragingival	arylpolyene	Polyketide	Bacteroidetes	Prevotella	674
k141_257599	C_10_Sup	Control	Supragingival	terpene	Terpene	Firmicutes		978
k141_258775	C_10_Sup	Control	Supragingival	ranthipeptide	RiPP	Firmicutes		567
k141_259506	C_10_Sup	Control	Supragingival	Bacteriocin	RiPP	Proteobacteria	Ottowia	743
k141_260466	C_10_Sup	Control	Supragingival	Bacteriocin	RiPP	Proteobacteria		827
k141_262155	C_10_Sup	Control	Supragingival	T3PKS	Polyketide	Fusobacteria	Leptotrichia	734
k141_262207	C_10_Sup	Control	Supragingival	arylpolyene	Polyketide	Bacteroidetes	Prevotella	845
k141_264071	C_10_Sup	Control	Supragingival	arylpolyene	Polyketide	Proteobacteria	Desulfobulbus	1791
k141_266046	C_10_Sup	Control	Supragingival	ranthipeptide	RiPP	Firmicutes		659
k141_266331	C_10_Sup	Control	Supragingival	resorcinol	Other	Bacteroidetes		453
k141_267094	C_10_Sup	Control	Supragingival	arylpolyene	Polyketide	Bacteroidetes	Capnocytophaga	1523
k141_270853	C_10_Sup	Control	Supragingival	RRE-containing	RiPP	Bacteroidetes		724
k141_271154	C_10_Sup	Control	Supragingival	resorcinol	Other	Proteobacteria	Eikenella	453
k141_27190	C_10_Sup	Control	Supragingival	RRE-containing	RiPP	Bacteroidetes		479
k141_272302	C_10_Sup	Control	Supragingival	arylpolyene	Polyketide	Bacteroidetes		1127
k141_273680	C_10_Sup	Control	Supragingival	Bacteriocin	RiPP			445
k141_274297	C_10_Sup	Control	Supragingival	arylpolyene	Polyketide	Spirochaetes	Treponema	1275
k141_274924	C_10_Sup	Control	Supragingival	ladderane	Other	Firmicutes	Lachnoanaerobaculum	921
k141_281056	C_10_Sup	Control	Supragingival	resorcinol	Other	Bacteroidetes		885
k141_281879	C_10_Sup	Control	Supragingival	RRE-containing	RiPP	Bacteroidetes	Prevotella	739
k141_282586	C_10_Sup	Control	Supragingival	cyclic-lactone-autoinducer	RiPP	Firmicutes		375
k141_283443	C_10_Sup	Control	Supragingival	arylpolyene	Polyketide	Bacteroidetes	Tannerella	732
k141_283472	C_10_Sup	Control	Supragingival	arylpolyene	Polyketide	Bacteroidetes	Tannerella	732
k141_284403	C_10_Sup	Control	Supragingival	Bacteriocin	RiPP	Firmicutes	Streptococcus	572
k141_284906	C_10_Sup	Control	Supragingival	NRPS	NRP	Bacteroidetes	Prevotella	1304
k141_287147	C_10_Sup	Control	Supragingival	cyclic-lactone-autoinducer	RiPP	Firmicutes	Lachnoanaerobaculum	199
k141_288995	C_10_Sup	Control	Supragingival	T3PKS	Polyketide	Fusobacteria	Leptotrichia	957
k141_289328	C_10_Sup	Control	Supragingival	cyclic-lactone-autoinducer	RiPP			576
k141_289680	C_10_Sup	Control	Supragingival	terpene	Terpene	Proteobacteria	Neisseria	1198
k141_291551	C_10_Sup	Control	Supragingival	resorcinol	Other	Bacteroidetes	Capnocytophaga	606
k141_291684	C_10_Sup	Control	Supragingival	arylpolyene	Polyketide	Bacteroidetes	Prevotella	728
k141_295326	C_10_Sup	Control	Supragingival	RRE-containing	RiPP	Firmicutes		758
k141_296165	C_10_Sup	Control	Supragingival	arylpolyene	Polyketide	Bacteroidetes		723
k141_298992	C_10_Sup	Control	Supragingival	RRE-containing	RiPP	Bacteroidetes	Alloprevotella	935
k141_300097	C_10_Sup	Control	Supragingival	ranthipeptide	RiPP	Firmicutes		505
k141_303970	C_10_Sup	Control	Supragingival	arylpolyene	Polyketide			769
k141_306377	C_10_Sup	Control	Supragingival	arylpolyene	Polyketide	Bacteroidetes	Capnocytophaga	608
k141_306639	C_10_Sup	Control	Supragingival	terpene	Terpene	Proteobacteria	Neisseria	875
k141_30711	C_10_Sup	Control	Supragingival	arylpolyene	Polyketide	Bacteroidetes	Tannerella	1253
k141_310106	C_10_Sup	Control	Supragingival	ranthipeptide	RiPP	Firmicutes		667
k141_311475	C_10_Sup	Control	Supragingival	arylpolyene	Polyketide	Bacteroidetes		876
k141_312611	C_10_Sup	Control	Supragingival	arylpolyene	Polyketide	Bacteroidetes	Tannerella	883
k141_312717	C_10_Sup	Control	Supragingival	arylpolyene	Polyketide	Bacteroidetes	Tannerella	879
k141_314942	C_10_Sup	Control	Supragingival	arylpolyene	Polyketide	Bacteroidetes	Capnocytophaga	1073
k141_316173	C_10_Sup	Control	Supragingival	arylpolyene	Polyketide	Proteobacteria	Campylobacter	1338
k141_319501	C_10_Sup	Control	Supragingival	arylpolyene	Polyketide	Bacteroidetes	Prevotella	728
k141_32029	C_10_Sup	Control	Supragingival	arylpolyene	Polyketide	Proteobacteria	Cardiobacterium	1177
k141_322067	C_10_Sup	Control	Supragingival	Bacteriocin	RiPP	Firmicutes	Streptococcus	621
k141_323044	C_10_Sup	Control	Supragingival	arylpolyene	Polyketide	Spirochaetes	Treponema	700
k141_32369	C_10_Sup	Control	Supragingival	Bacteriocin	RiPP	Proteobacteria	Cardiobacterium	687
k141_32411	C_10_Sup	Control	Supragingival	arylpolyene	Polyketide	Bacteroidetes	Capnocytophaga	562
k141_325059	C_10_Sup	Control	Supragingival	terpene	Terpene	Bacteroidetes	Prevotella	684
k141_325207	C_10_Sup	Control	Supragingival	terpene	Terpene	Bacteroidetes	Prevotella	683
k141_327217	C_10_Sup	Control	Supragingival	resorcinol	Other	Bacteroidetes		897
k141_327441	C_10_Sup	Control	Supragingival	resorcinol	Other	Bacteroidetes	Capnocytophaga	921
k141_328633	C_10_Sup	Control	Supragingival	Bacteriocin	RiPP	Synergistetes	Fretibacterium	448
k141_329665	C_10_Sup	Control	Supragingival	arylpolyene	Polyketide	Bacteroidetes	Capnocytophaga	1026
k141_329865	C_10_Sup	Control	Supragingival	terpene	Terpene	Proteobacteria	Neisseria	1116
k141_329957	C_10_Sup	Control	Supragingival	Bacteriocin	RiPP	Spirochaetes	Treponema	509
k141_332640	C_10_Sup	Control	Supragingival	arylpolyene	Polyketide	Proteobacteria		1654
k141_332957	C_10_Sup	Control	Supragingival	arylpolyene	Polyketide	Spirochaetes	Treponema	840
k141_333141	C_10_Sup	Control	Supragingival	arylpolyene	Polyketide	Bacteroidetes	Prevotella	1087
k141_333240	C_10_Sup	Control	Supragingival	arylpolyene	Polyketide	Proteobacteria	Cardiobacterium	1197
k141_334410	C_10_Sup	Control	Supragingival	arylpolyene	Polyketide	Proteobacteria	Campylobacter	1461
k141_335701	C_10_Sup	Control	Supragingival	Bacteriocin	RiPP			835
k141_33576	C_10_Sup	Control	Supragingival	resorcinol	Other	Bacteroidetes	Tannerella	453
k141_336096	C_10_Sup	Control	Supragingival	Bacteriocin	RiPP	Firmicutes	Streptococcus	505
k141_336555	C_10_Sup	Control	Supragingival	RRE-containing	RiPP	Firmicutes		991
k141_336871	C_10_Sup	Control	Supragingival	terpene	Terpene	Proteobacteria	Neisseria	906
k141_337394	C_10_Sup	Control	Supragingival	LAP	RiPP			585
k141_338806	C_10_Sup	Control	Supragingival	arylpolyene	Polyketide	Bacteroidetes	Tannerella	625
k141_338958	C_10_Sup	Control	Supragingival	arylpolyene	Polyketide	Bacteroidetes	Tannerella	622
k141_339583	C_10_Sup	Control	Supragingival	RRE-containing	RiPP	Bacteroidetes	Prevotella	788
k141_340822	C_10_Sup	Control	Supragingival	RRE-containing	RiPP	Synergistetes		668
k141_342400	C_10_Sup	Control	Supragingival	ranthipeptide	RiPP	Firmicutes	Selenomonas	398
k141_343486	C_10_Sup	Control	Supragingival	arylpolyene	Polyketide	Proteobacteria	Campylobacter	1164
k141_343704	C_10_Sup	Control	Supragingival	Bacteriocin	RiPP	Synergistetes	Fretibacterium	627
k141_345247	C_10_Sup	Control	Supragingival	siderophore	Other	Candidatus Saccharibacteria		414
k141_345468	C_10_Sup	Control	Supragingival	resorcinol	Other	Bacteroidetes	Tannerella	658
k141_348132	C_10_Sup	Control	Supragingival	NRPS-like	NRP	Proteobacteria	Desulfobulbus	595
k141_348296	C_10_Sup	Control	Supragingival	ranthipeptide	RiPP	Firmicutes		869
k141_350745	C_10_Sup	Control	Supragingival	resorcinol	Other	Bacteroidetes	Capnocytophaga	606
k141_352331	C_10_Sup	Control	Supragingival	arylpolyene	Polyketide	Bacteroidetes	Capnocytophaga	1374
k141_352925	C_10_Sup	Control	Supragingival	lassopeptide	RiPP	Actinobacteria	Actinomyces	959
k141_353598	C_10_Sup	Control	Supragingival	hserlactone	Other	Proteobacteria	Neisseria	620
k141_354524	C_10_Sup	Control	Supragingival	resorcinol	Other	Bacteroidetes		885
k141_355000	C_10_Sup	Control	Supragingival	sactipeptide	RiPP	Actinobacteria	Actinomyces	781
k141_356370	C_10_Sup	Control	Supragingival	arylpolyene	Polyketide	Proteobacteria	Campylobacter	608
k141_358180	C_10_Sup	Control	Supragingival	resorcinol	Other	Bacteroidetes	Tannerella	453
k141_361239	C_10_Sup	Control	Supragingival	terpene	Terpene	Proteobacteria	Neisseria	1097
k141_363277	C_10_Sup	Control	Supragingival	arylpolyene	Polyketide	Bacteroidetes	Capnocytophaga	1223
k141_364948	C_10_Sup	Control	Supragingival	arylpolyene	Polyketide	Spirochaetes	Treponema	1021
k141_366300	C_10_Sup	Control	Supragingival	T3PKS	Polyketide	Fusobacteria	Leptotrichia	982
k141_36673	C_10_Sup	Control	Supragingival	arylpolyene	Polyketide	Proteobacteria	Campylobacter	1255
k141_368339	C_10_Sup	Control	Supragingival	Bacteriocin	RiPP	Spirochaetes	Treponema	569
k141_368600	C_10_Sup	Control	Supragingival	resorcinol	Other	Bacteroidetes		940
k141_368682	C_10_Sup	Control	Supragingival	arylpolyene	Polyketide	Proteobacteria	Cardiobacterium	1297
k141_369581	C_10_Sup	Control	Supragingival	arylpolyene	Polyketide	Spirochaetes	Treponema	633
k141_370301	C_10_Sup	Control	Supragingival	arylpolyene	Polyketide	Spirochaetes	Treponema	743
k141_374513	C_10_Sup	Control	Supragingival	Bacteriocin	RiPP	Spirochaetes	Treponema	509
k141_374613	C_10_Sup	Control	Supragingival	terpene	Terpene	Proteobacteria	Ottowia	1009
k141_374910	C_10_Sup	Control	Supragingival	ranthipeptide	RiPP	Firmicutes		999
k141_376004	C_10_Sup	Control	Supragingival	arylpolyene	Polyketide	Bacteroidetes		962
k141_376022	C_10_Sup	Control	Supragingival	Bacteriocin	RiPP	Spirochaetes	Treponema	567
k141_37748	C_10_Sup	Control	Supragingival	Bacteriocin	RiPP	Proteobacteria	Lautropia	426
k141_379452	C_10_Sup	Control	Supragingival	Bacteriocin	RiPP	Firmicutes	Streptococcus	317
k141_38127	C_10_Sup	Control	Supragingival	ranthipeptide	RiPP	Firmicutes	Anaeroglobus	937
k141_38159	C_10_Sup	Control	Supragingival	T3PKS	Polyketide	Fusobacteria	Leptotrichia	889
k141_38920	C_10_Sup	Control	Supragingival	NRPS-like	NRP	Proteobacteria	Desulfobulbus	1117
k141_4036	C_10_Sup	Control	Supragingival	RRE-containing	RiPP	Actinobacteria	Actinobaculum	518
k141_4402	C_10_Sup	Control	Supragingival	arylpolyene	Polyketide	Bacteroidetes		1530
k141_48851	C_10_Sup	Control	Supragingival	arylpolyene	Polyketide	Spirochaetes	Treponema	1197
k141_5024	C_10_Sup	Control	Supragingival	LAP	RiPP	Candidatus Saccharibacteria		784
k141_50357	C_10_Sup	Control	Supragingival	RRE-containing	RiPP	Firmicutes		644
k141_5174	C_10_Sup	Control	Supragingival	LAP	RiPP	Candidatus Saccharibacteria		582
k141_5296	C_10_Sup	Control	Supragingival	Bacteriocin	RiPP	Firmicutes	Streptococcus	439
k141_55625	C_10_Sup	Control	Supragingival	RRE-containing	RiPP	Bacteroidetes	Prevotella	322
k141_57095	C_10_Sup	Control	Supragingival	Bacteriocin	RiPP	Bacteroidetes	Tannerella	509
k141_5949	C_10_Sup	Control	Supragingival	Bacteriocin	RiPP	Proteobacteria		495
k141_61501	C_10_Sup	Control	Supragingival	NRPS-like	NRP	Bacteroidetes		799
k141_62079	C_10_Sup	Control	Supragingival	transAT-PKS-like	Polyketide	Actinobacteria	Actinomyces	1223
k141_63821	C_10_Sup	Control	Supragingival	arylpolyene	Polyketide	Bacteroidetes		787
k141_63926	C_10_Sup	Control	Supragingival	arylpolyene	Polyketide	Bacteroidetes		847
k141_64209	C_10_Sup	Control	Supragingival	ranthipeptide	RiPP	Firmicutes	Filifactor	748
k141_65473	C_10_Sup	Control	Supragingival	arylpolyene	Polyketide	Spirochaetes	Treponema	758
k141_65851	C_10_Sup	Control	Supragingival	cyclic-lactone-autoinducer	RiPP	Firmicutes		594
k141_68460	C_10_Sup	Control	Supragingival	arylpolyene	Polyketide	Bacteroidetes	Prevotella	815
k141_68504	C_10_Sup	Control	Supragingival	arylpolyene	Polyketide	Bacteroidetes	Tannerella	1393
k141_68699	C_10_Sup	Control	Supragingival	arylpolyene	Polyketide	Bacteroidetes	Capnocytophaga	1469
k141_69518	C_10_Sup	Control	Supragingival	Bacteriocin	RiPP	Firmicutes	Streptococcus	617
k141_69889	C_10_Sup	Control	Supragingival	arylpolyene	Polyketide	Proteobacteria	Eikenella	876
k141_70303	C_10_Sup	Control	Supragingival	arylpolyene	Polyketide	Bacteroidetes	Tannerella	1308
k141_72440	C_10_Sup	Control	Supragingival	resorcinol	Other	Bacteroidetes		881
k141_73670	C_10_Sup	Control	Supragingival	arylpolyene	Polyketide	Bacteroidetes	Prevotella	911
k141_78018	C_10_Sup	Control	Supragingival	resorcinol	Other	Bacteroidetes	Tannerella	607
k141_79611	C_10_Sup	Control	Supragingival	ranthipeptide	RiPP	Firmicutes		863
k141_87870	C_10_Sup	Control	Supragingival	NRPS	NRP	Actinobacteria	Corynebacterium	809
k141_8800	C_10_Sup	Control	Supragingival	Bacteriocin	RiPP			506
k141_88715	C_10_Sup	Control	Supragingival	terpene	Terpene	Proteobacteria	Kingella	1143
k141_92005	C_10_Sup	Control	Supragingival	arylpolyene	Polyketide	Bacteroidetes	Capnocytophaga	1097
k141_92753	C_10_Sup	Control	Supragingival	ranthipeptide	RiPP	Firmicutes	Veillonella	971
k141_92780	C_10_Sup	Control	Supragingival	arylpolyene	Polyketide	Bacteroidetes	Prevotella	1012
k141_94645	C_10_Sup	Control	Supragingival	T3PKS	Polyketide	Firmicutes	Gemella	774
k141_95849	C_10_Sup	Control	Supragingival	arylpolyene	Polyketide	Spirochaetes	Treponema	777
k141_99444	C_10_Sup	Control	Supragingival	T3PKS	Polyketide	Firmicutes		644
k141_99505	C_10_Sup	Control	Supragingival	lanthipeptide-class-ii	RiPP	Firmicutes	Tissierella	649
k141_99947	C_10_Sup	Control	Supragingival	NRPS-like	NRP	Fusobacteria	Leptotrichia	640
k141_101183	C_11_Sup	Control	Supragingival	NRPS	NRP	Actinobacteria	Propionibacterium	507
k141_104384	C_11_Sup	Control	Supragingival	resorcinol	Other	Proteobacteria	Kingella	1339
k141_105540	C_11_Sup	Control	Supragingival	ladderane	Other	Actinobacteria		1999
k141_105617	C_11_Sup	Control	Supragingival	NRPS	NRP	Actinobacteria	Corynebacterium	501
k141_106489	C_11_Sup	Control	Supragingival	NRPS	NRP	Proteobacteria	Lautropia	507
k141_107957	C_11_Sup	Control	Supragingival	ranthipeptide	RiPP	Firmicutes		855
k141_108261	C_11_Sup	Control	Supragingival	lassopeptide	RiPP	Actinobacteria	Actinobaculum	655
k141_108763	C_11_Sup	Control	Supragingival	NRPS	NRP	Proteobacteria	Lautropia	910
k141_108808	C_11_Sup	Control	Supragingival	T3PKS	Polyketide	Fusobacteria	Leptotrichia	923
k141_108962	C_11_Sup	Control	Supragingival	Bacteriocin	RiPP	Proteobacteria	Cardiobacterium	852
k141_112230	C_11_Sup	Control	Supragingival	arylpolyene	Polyketide	Bacteroidetes	Capnocytophaga	704
k141_112246	C_11_Sup	Control	Supragingival	T3PKS	Polyketide	Fusobacteria	Leptotrichia	815
k141_113037	C_11_Sup	Control	Supragingival	thiopeptide	RiPP	Actinobacteria	Actinomyces	412
k141_113470	C_11_Sup	Control	Supragingival	terpene	Terpene	Proteobacteria	Neisseria	586
k141_115627	C_11_Sup	Control	Supragingival	arylpolyene	Polyketide	Proteobacteria	Lautropia	1133
k141_117217	C_11_Sup	Control	Supragingival	lassopeptide	RiPP	Actinobacteria	Rothia	654
k141_117802	C_11_Sup	Control	Supragingival	arylpolyene	Polyketide	Bacteroidetes		928
k141_117954	C_11_Sup	Control	Supragingival	NRPS	NRP	Actinobacteria		594
k141_122237	C_11_Sup	Control	Supragingival	NRPS	NRP	Proteobacteria	Lautropia	488
k141_123184	C_11_Sup	Control	Supragingival	terpene	Terpene	Proteobacteria		916
k141_123396	C_11_Sup	Control	Supragingival	lanthipeptide-class-ii	RiPP	Actinobacteria	Corynebacterium	722
k141_123877	C_11_Sup	Control	Supragingival	NRPS	NRP	Proteobacteria	Lautropia	534
k141_124374	C_11_Sup	Control	Supragingival	NRPS-like	NRP	Actinobacteria		1755
k141_125445	C_11_Sup	Control	Supragingival	arylpolyene	Polyketide	Bacteroidetes	Capnocytophaga	1411
k141_127000	C_11_Sup	Control	Supragingival	terpene	Terpene	Firmicutes		707
k141_127440	C_11_Sup	Control	Supragingival	Bacteriocin	RiPP	Actinobacteria		617
k141_128021	C_11_Sup	Control	Supragingival	LAP	RiPP	Candidatus Saccharibacteria		926
k141_131161	C_11_Sup	Control	Supragingival	siderophore	Other	Actinobacteria	Corynebacterium	603
k141_131293	C_11_Sup	Control	Supragingival	terpene	Terpene	Proteobacteria	Neisseria	1052
k141_132052	C_11_Sup	Control	Supragingival	T1PKS	Polyketide	Proteobacteria	Lautropia	707
k141_132729	C_11_Sup	Control	Supragingival	NRPS-like	NRP	Fusobacteria	Leptotrichia	640
k141_132752	C_11_Sup	Control	Supragingival	NRPS	NRP	Actinobacteria	Corynebacterium	545
k141_134417	C_11_Sup	Control	Supragingival	Bacteriocin	RiPP	Proteobacteria	Lautropia	710
k141_134737	C_11_Sup	Control	Supragingival	resorcinol	Other	Bacteroidetes		706
k141_135058	C_11_Sup	Control	Supragingival	NRPS-like	NRP	Fusobacteria	Leptotrichia	775
k141_13694	C_11_Sup	Control	Supragingival	RRE-containing	RiPP	Actinobacteria	Actinomyces	199
k141_137702	C_11_Sup	Control	Supragingival	arylpolyene	Polyketide	Bacteroidetes	Tannerella	1377
k141_138125	C_11_Sup	Control	Supragingival	NRPS	NRP	Actinobacteria	Corynebacterium	765
k141_138133	C_11_Sup	Control	Supragingival	NRPS	NRP	Actinobacteria	Corynebacterium	893
k141_138253	C_11_Sup	Control	Supragingival	LAP	RiPP	Actinobacteria		1115
k141_138678	C_11_Sup	Control	Supragingival	arylpolyene	Polyketide	Proteobacteria	Neisseria	1171
k141_139986	C_11_Sup	Control	Supragingival	arylpolyene	Polyketide	Bacteroidetes	Capnocytophaga	558
k141_141613	C_11_Sup	Control	Supragingival	hserlactone	Other	Proteobacteria	Neisseria	828
k141_14215	C_11_Sup	Control	Supragingival	terpene	Terpene	Proteobacteria		754
k141_14255	C_11_Sup	Control	Supragingival	cyclic-lactone-autoinducer	RiPP	Firmicutes	Johnsonella	199
k141_144834	C_11_Sup	Control	Supragingival	lanthipeptide-class-i	RiPP	Actinobacteria	Actinobaculum	867
k141_14676	C_11_Sup	Control	Supragingival	arylpolyene	Polyketide	Bacteroidetes	Prevotella	1206
k141_147035	C_11_Sup	Control	Supragingival	arylpolyene	Polyketide	Proteobacteria		1271
k141_147845	C_11_Sup	Control	Supragingival	terpene	Terpene	Bacteroidetes	Prevotella	902
k141_149280	C_11_Sup	Control	Supragingival	NRPS	NRP	Bacteroidetes	Prevotella	1451
k141_149323	C_11_Sup	Control	Supragingival	Bacteriocin	RiPP			439
k141_150299	C_11_Sup	Control	Supragingival	T3PKS	Polyketide	Fusobacteria	Leptotrichia	778
k141_150770	C_11_Sup	Control	Supragingival	NRPS	NRP	Proteobacteria	Lautropia	593
k141_151343	C_11_Sup	Control	Supragingival	NRPS	NRP	Proteobacteria	Lautropia	642
k141_152314	C_11_Sup	Control	Supragingival	arylpolyene	Polyketide	Spirochaetes	Treponema	777
k141_152489	C_11_Sup	Control	Supragingival	resorcinol	Other	Bacteroidetes	Capnocytophaga	655
k141_154153	C_11_Sup	Control	Supragingival	arylpolyene	Polyketide	Proteobacteria	Campylobacter	935
k141_155023	C_11_Sup	Control	Supragingival	arylpolyene	Polyketide	Bacteroidetes		733
k141_155130	C_11_Sup	Control	Supragingival	T1PKS	Polyketide	Actinobacteria	Corynebacterium	1014
k141_158721	C_11_Sup	Control	Supragingival	Bacteriocin	RiPP	Fusobacteria	Leptotrichia	780
k141_15955	C_11_Sup	Control	Supragingival	arylpolyene	Polyketide	Proteobacteria		633
k141_159590	C_11_Sup	Control	Supragingival	arylpolyene	Polyketide	Proteobacteria		920
k141_159670	C_11_Sup	Control	Supragingival	arylpolyene	Polyketide	Bacteroidetes	Capnocytophaga	1033
k141_161016	C_11_Sup	Control	Supragingival	terpene	Terpene	Proteobacteria	Lautropia	585
k141_162835	C_11_Sup	Control	Supragingival	T3PKS	Polyketide	Fusobacteria		1483
k141_163677	C_11_Sup	Control	Supragingival	terpene	Terpene	Proteobacteria	Neisseria	1007
k141_163856	C_11_Sup	Control	Supragingival	arylpolyene	Polyketide	Proteobacteria		1369
k141_164232	C_11_Sup	Control	Supragingival	resorcinol	Other	Bacteroidetes	Tannerella	607
k141_165316	C_11_Sup	Control	Supragingival	T3PKS	Polyketide	Fusobacteria	Leptotrichia	947
k141_165495	C_11_Sup	Control	Supragingival	arylpolyene	Polyketide	Bacteroidetes	Tannerella	614
k141_166402	C_11_Sup	Control	Supragingival	NRPS	NRP	Proteobacteria		488
k141_16689	C_11_Sup	Control	Supragingival	arylpolyene	Polyketide	Proteobacteria	Cardiobacterium	848
k141_168005	C_11_Sup	Control	Supragingival	NRPS	NRP	Actinobacteria	Corynebacterium	739
k141_168780	C_11_Sup	Control	Supragingival	resorcinol	Other	Bacteroidetes	Capnocytophaga	886
k141_16928	C_11_Sup	Control	Supragingival	NRPS	NRP	Proteobacteria	Lautropia	1187
k141_169305	C_11_Sup	Control	Supragingival	arylpolyene	Polyketide	Bacteroidetes	Capnocytophaga	1060
k141_171027	C_11_Sup	Control	Supragingival	T3PKS	Polyketide	Firmicutes	Streptococcus	563
k141_17201	C_11_Sup	Control	Supragingival	Bacteriocin	RiPP			506
k141_172923	C_11_Sup	Control	Supragingival	Bacteriocin	RiPP	Proteobacteria	Neisseria	495
k141_173294	C_11_Sup	Control	Supragingival	NRPS-like	NRP	Fusobacteria	Fusobacterium	590
k141_173361	C_11_Sup	Control	Supragingival	NRPS-like	NRP	Fusobacteria	Fusobacterium	588
k141_173966	C_11_Sup	Control	Supragingival	resorcinol	Other	Proteobacteria	Neisseria	1346
k141_174805	C_11_Sup	Control	Supragingival	Bacteriocin	RiPP	Firmicutes	Streptococcus	506
k141_174952	C_11_Sup	Control	Supragingival	Bacteriocin	RiPP	Proteobacteria		556
k141_176055	C_11_Sup	Control	Supragingival	terpene	Terpene	Firmicutes		717
k141_176289	C_11_Sup	Control	Supragingival	RRE-containing	RiPP	Bacteroidetes		767
k141_177909	C_11_Sup	Control	Supragingival	Bacteriocin	RiPP	Firmicutes	Streptococcus	667
k141_179797	C_11_Sup	Control	Supragingival	Bacteriocin	RiPP			569
k141_18009	C_11_Sup	Control	Supragingival	T3PKS	Polyketide	Firmicutes	Streptococcus	834
k141_180634	C_11_Sup	Control	Supragingival	arylpolyene	Polyketide	Bacteroidetes	Capnocytophaga	745
k141_180847	C_11_Sup	Control	Supragingival	Bacteriocin	RiPP	Bacteroidetes	Tannerella	509
k141_181407	C_11_Sup	Control	Supragingival	arylpolyene	Polyketide	Bacteroidetes	Capnocytophaga	654
k141_181892	C_11_Sup	Control	Supragingival	terpene	Terpene	Proteobacteria	Ottowia	1348
k141_183006	C_11_Sup	Control	Supragingival	RRE-containing	RiPP	Bacteroidetes	Porphyromonas	1065
k141_18589	C_11_Sup	Control	Supragingival	siderophore	Other	Actinobacteria	Corynebacterium	412
k141_188596	C_11_Sup	Control	Supragingival	T3PKS	Polyketide	Actinobacteria		764
k141_188910	C_11_Sup	Control	Supragingival	T3PKS	Polyketide	Fusobacteria	Leptotrichia	817
k141_189216	C_11_Sup	Control	Supragingival	NRPS	NRP	Actinobacteria		607
k141_191443	C_11_Sup	Control	Supragingival	arylpolyene	Polyketide	Bacteroidetes	Capnocytophaga	742
k141_191918	C_11_Sup	Control	Supragingival	Bacteriocin	RiPP	Actinobacteria	Propionibacterium	607
k141_192597	C_11_Sup	Control	Supragingival	NRPS	NRP	Actinobacteria		590
k141_194286	C_11_Sup	Control	Supragingival	RRE-containing	RiPP	Firmicutes		585
k141_195242	C_11_Sup	Control	Supragingival	terpene	Terpene	Actinobacteria	Corynebacterium	1139
k141_195415	C_11_Sup	Control	Supragingival	RRE-containing	RiPP	Bacteroidetes	Prevotella	967
k141_196346	C_11_Sup	Control	Supragingival	arylpolyene	Polyketide	Bacteroidetes		1083
k141_196450	C_11_Sup	Control	Supragingival	arylpolyene	Polyketide	Bacteroidetes	Capnocytophaga	1042
k141_196499	C_11_Sup	Control	Supragingival	Bacteriocin	RiPP	Proteobacteria	Lautropia	426
k141_196532	C_11_Sup	Control	Supragingival	arylpolyene	Polyketide	Bacteroidetes	Capnocytophaga	1021
k141_196868	C_11_Sup	Control	Supragingival	terpene	Terpene	Proteobacteria	Ottowia	797
k141_197054	C_11_Sup	Control	Supragingival	arylpolyene	Polyketide	Proteobacteria	Lautropia	722
k141_197207	C_11_Sup	Control	Supragingival	thiopeptide	RiPP	Actinobacteria	Actinomyces	589
k141_197252	C_11_Sup	Control	Supragingival	NRPS	NRP	Proteobacteria	Lautropia	496
k141_197522	C_11_Sup	Control	Supragingival	arylpolyene	Polyketide	Bacteroidetes	Capnocytophaga	1293
k141_199328	C_11_Sup	Control	Supragingival	RRE-containing	RiPP	Firmicutes	Centipeda	667
k141_200097	C_11_Sup	Control	Supragingival	ranthipeptide	RiPP	Firmicutes		604
k141_200287	C_11_Sup	Control	Supragingival	NRPS-like	NRP	Fusobacteria	Leptotrichia	639
k141_201375	C_11_Sup	Control	Supragingival	transAT-PKS	Polyketide	Actinobacteria	Actinomyces	1005
k141_201474	C_11_Sup	Control	Supragingival	NRPS-like	NRP	Fusobacteria	Fusobacterium	734
k141_201645	C_11_Sup	Control	Supragingival	NRPS	NRP	Actinobacteria	Pseudopropionibacterium	1117
k141_202240	C_11_Sup	Control	Supragingival	resorcinol	Other	Bacteroidetes	Bacteroides	825
k141_202990	C_11_Sup	Control	Supragingival	lassopeptide	RiPP	Actinobacteria		763
k141_205350	C_11_Sup	Control	Supragingival	NRPS	NRP	Proteobacteria	Lautropia	509
k141_206602	C_11_Sup	Control	Supragingival	resorcinol	Other	Bacteroidetes	Capnocytophaga	657
k141_206630	C_11_Sup	Control	Supragingival	RRE-containing	RiPP	Bacteroidetes	Prevotella	322
k141_207069	C_11_Sup	Control	Supragingival	Bacteriocin	RiPP			508
k141_207657	C_11_Sup	Control	Supragingival	RRE-containing	RiPP	Bacteroidetes		322
k141_208024	C_11_Sup	Control	Supragingival	NAPAA	NRP	Actinobacteria	Corynebacterium	748
k141_20935	C_11_Sup	Control	Supragingival	LAP	RiPP	Firmicutes	Streptococcus	729
k141_209755	C_11_Sup	Control	Supragingival	Bacteriocin	RiPP			445
k141_210016	C_11_Sup	Control	Supragingival	Bacteriocin	RiPP	Actinobacteria		443
k141_212518	C_11_Sup	Control	Supragingival	T3PKS	Polyketide			1020
k141_213343	C_11_Sup	Control	Supragingival	arylpolyene	Polyketide	Proteobacteria	Cardiobacterium	1267
k141_215097	C_11_Sup	Control	Supragingival	resorcinol	Other	Bacteroidetes	Tannerella	453
k141_215154	C_11_Sup	Control	Supragingival	LAP	RiPP	Actinobacteria	Pseudopropionibacterium	685
k141_216324	C_11_Sup	Control	Supragingival	resorcinol	Other	Proteobacteria		747
k141_216509	C_11_Sup	Control	Supragingival	T3PKS	Polyketide	Fusobacteria	Leptotrichia	733
k141_216741	C_11_Sup	Control	Supragingival	Bacteriocin	RiPP	Actinobacteria	Corynebacterium	441
k141_216746	C_11_Sup	Control	Supragingival	arylpolyene	Polyketide	Bacteroidetes	Capnocytophaga	609
k141_217852	C_11_Sup	Control	Supragingival	NRPS	NRP	Actinobacteria	Actinomyces	1005
k141_218207	C_11_Sup	Control	Supragingival	resorcinol	Other	Bacteroidetes	Capnocytophaga	519
k141_218690	C_11_Sup	Control	Supragingival	NRPS-like	NRP	Proteobacteria	Lautropia	1127
k141_218850	C_11_Sup	Control	Supragingival	Bacteriocin	RiPP			616
k141_219349	C_11_Sup	Control	Supragingival	arylpolyene	Polyketide	Bacteroidetes	Prevotella	794
k141_219604	C_11_Sup	Control	Supragingival	NRPS-like	NRP	Actinobacteria	Pseudopropionibacterium	1291
k141_219812	C_11_Sup	Control	Supragingival	arylpolyene	Polyketide	Proteobacteria	Lautropia	1072
k141_219878	C_11_Sup	Control	Supragingival	arylpolyene	Polyketide	Bacteroidetes	Capnocytophaga	1083
k141_21991	C_11_Sup	Control	Supragingival	arylpolyene	Polyketide	Bacteroidetes	Prevotella	1178
k141_219927	C_11_Sup	Control	Supragingival	NRPS	NRP	Proteobacteria	Lautropia	500
k141_220230	C_11_Sup	Control	Supragingival	LAP	RiPP	Actinobacteria		633
k141_220844	C_11_Sup	Control	Supragingival	NRPS	NRP	Proteobacteria	Lautropia	593
k141_222143	C_11_Sup	Control	Supragingival	RRE-containing	RiPP	Bacteroidetes	Prevotella	694
k141_223367	C_11_Sup	Control	Supragingival	NRPS-like	NRP	Fusobacteria	Fusobacterium	641
k141_224282	C_11_Sup	Control	Supragingival	arylpolyene	Polyketide	Proteobacteria		668
k141_224642	C_11_Sup	Control	Supragingival	arylpolyene	Polyketide	Proteobacteria	Eikenella	1009
k141_224686	C_11_Sup	Control	Supragingival	arylpolyene	Polyketide	Proteobacteria	Neisseria	913
k141_224934	C_11_Sup	Control	Supragingival	arylpolyene	Polyketide	Proteobacteria	Neisseria	1001
k141_225531	C_11_Sup	Control	Supragingival	NRPS	NRP	Proteobacteria	Lautropia	593
k141_225913	C_11_Sup	Control	Supragingival	RRE-containing	RiPP	Bacteroidetes		322
k141_226857	C_11_Sup	Control	Supragingival	RRE-containing	RiPP	Bacteroidetes	Prevotella	879
k141_227074	C_11_Sup	Control	Supragingival	T3PKS	Polyketide	Firmicutes		690
k141_227969	C_11_Sup	Control	Supragingival	arylpolyene	Polyketide	Bacteroidetes	Capnocytophaga	1109
k141_228983	C_11_Sup	Control	Supragingival	LAP	RiPP	Actinobacteria	Actinomyces	585
k141_230195	C_11_Sup	Control	Supragingival	NRPS-like	NRP	Actinobacteria	Corynebacterium	607
k141_23116	C_11_Sup	Control	Supragingival	ranthipeptide	RiPP	Firmicutes		1146
k141_231524	C_11_Sup	Control	Supragingival	NRPS-like	NRP	Fusobacteria	Leptotrichia	640
k141_231749	C_11_Sup	Control	Supragingival	NRPS	NRP	Actinobacteria	Corynebacterium	628
k141_232459	C_11_Sup	Control	Supragingival	NRPS-like	NRP	Proteobacteria	Lautropia	721
k141_23278	C_11_Sup	Control	Supragingival	arylpolyene	Polyketide	Proteobacteria		863
k141_234566	C_11_Sup	Control	Supragingival	arylpolyene	Polyketide	Proteobacteria		621
k141_239089	C_11_Sup	Control	Supragingival	terpene	Terpene	Proteobacteria	Neisseria	796
k141_239219	C_11_Sup	Control	Supragingival	NRPS	NRP	Proteobacteria	Lautropia	1194
k141_239530	C_11_Sup	Control	Supragingival	Bacteriocin	RiPP			1033
k141_240347	C_11_Sup	Control	Supragingival	arylpolyene	Polyketide	Bacteroidetes	Capnocytophaga	793
k141_241438	C_11_Sup	Control	Supragingival	Bacteriocin	RiPP			565
k141_242242	C_11_Sup	Control	Supragingival	arylpolyene	Polyketide	Bacteroidetes	Capnocytophaga	849
k141_242504	C_11_Sup	Control	Supragingival	arylpolyene	Polyketide	Bacteroidetes	Capnocytophaga	649
k141_243250	C_11_Sup	Control	Supragingival	Bacteriocin	RiPP	Actinobacteria	Corynebacterium	569
k141_24362	C_11_Sup	Control	Supragingival	terpene	Terpene	Proteobacteria	Neisseria	585
k141_24417	C_11_Sup	Control	Supragingival	terpene	Terpene	Proteobacteria		585
k141_244760	C_11_Sup	Control	Supragingival	butyrolactone	Other	Actinobacteria		1003
k141_246581	C_11_Sup	Control	Supragingival	NRPS-like	NRP	Fusobacteria	Leptotrichia	833
k141_247562	C_11_Sup	Control	Supragingival	arylpolyene	Polyketide	Proteobacteria	Aggregatibacter	1567
k141_248339	C_11_Sup	Control	Supragingival	RRE-containing	RiPP	Bacteroidetes	Porphyromonas	940
k141_249709	C_11_Sup	Control	Supragingival	arylpolyene	Polyketide	Proteobacteria		868
k141_250085	C_11_Sup	Control	Supragingival	terpene	Terpene	Proteobacteria	Kingella	1213
k141_2505	C_11_Sup	Control	Supragingival	arylpolyene	Polyketide	Proteobacteria	Neisseria	673
k141_251264	C_11_Sup	Control	Supragingival	lanthipeptide-class-ii	RiPP	Actinobacteria	Actinomyces	835
k141_251877	C_11_Sup	Control	Supragingival	arylpolyene	Polyketide	Bacteroidetes		1432
k141_252006	C_11_Sup	Control	Supragingival	transAT-PKS-like	Polyketide	Actinobacteria	Pseudopropionibacterium	1154
k141_252520	C_11_Sup	Control	Supragingival	Bacteriocin	RiPP	Bacteroidetes	Capnocytophaga	895
k141_253061	C_11_Sup	Control	Supragingival	arylpolyene	Polyketide	Bacteroidetes	Tannerella	1115
k141_255580	C_11_Sup	Control	Supragingival	NRPS-like	NRP	Actinobacteria	Corynebacterium	647
k141_255814	C_11_Sup	Control	Supragingival	NRPS-like	NRP	Actinobacteria	Actinomyces	547
k141_25808	C_11_Sup	Control	Supragingival	Bacteriocin	RiPP	Proteobacteria	Lautropia	431
k141_259061	C_11_Sup	Control	Supragingival	NRPS-like	NRP	Proteobacteria	Lautropia	494
k141_259865	C_11_Sup	Control	Supragingival	arylpolyene	Polyketide	Proteobacteria	Neisseria	1093
k141_261953	C_11_Sup	Control	Supragingival	NRPS	NRP	Actinobacteria	Rothia	525
k141_263098	C_11_Sup	Control	Supragingival	lanthipeptide-class-iii	RiPP	Actinobacteria	Actinomyces	604
k141_263449	C_11_Sup	Control	Supragingival	arylpolyene	Polyketide	Bacteroidetes		764
k141_263529	C_11_Sup	Control	Supragingival	arylpolyene	Polyketide	Bacteroidetes	Capnocytophaga	1041
k141_263713	C_11_Sup	Control	Supragingival	terpene	Terpene	Proteobacteria	Neisseria	1562
k141_263874	C_11_Sup	Control	Supragingival	arylpolyene	Polyketide	Proteobacteria	Cardiobacterium	453
k141_264987	C_11_Sup	Control	Supragingival	RRE-containing	RiPP	Firmicutes	Selenomonas	484
k141_265501	C_11_Sup	Control	Supragingival	lassopeptide	RiPP	Firmicutes	Parvimonas	453
k141_266166	C_11_Sup	Control	Supragingival	lanthipeptide-class-iii	RiPP	Actinobacteria		807
k141_269733	C_11_Sup	Control	Supragingival	resorcinol	Other	Bacteroidetes		607
k141_269827	C_11_Sup	Control	Supragingival	resorcinol	Other	Proteobacteria	Neisseria	792
k141_272610	C_11_Sup	Control	Supragingival	arylpolyene	Polyketide	Proteobacteria	Eikenella	834
k141_274776	C_11_Sup	Control	Supragingival	arylpolyene	Polyketide	Proteobacteria		904
k141_276590	C_11_Sup	Control	Supragingival	arylpolyene	Polyketide	Bacteroidetes	Tannerella	944
k141_277361	C_11_Sup	Control	Supragingival	arylpolyene	Polyketide	Bacteroidetes	Capnocytophaga	594
k141_277652	C_11_Sup	Control	Supragingival	arylpolyene	Polyketide	Proteobacteria		861
k141_277909	C_11_Sup	Control	Supragingival	arylpolyene	Polyketide	Bacteroidetes	Prevotella	1248
k141_278104	C_11_Sup	Control	Supragingival	resorcinol	Other	Bacteroidetes	Tannerella	906
k141_279598	C_11_Sup	Control	Supragingival	arylpolyene	Polyketide	Bacteroidetes	Capnocytophaga	615
k141_280448	C_11_Sup	Control	Supragingival	lassopeptide	RiPP	Actinobacteria	Actinomyces	745
k141_280839	C_11_Sup	Control	Supragingival	Bacteriocin	RiPP	Firmicutes	Streptococcus	444
k141_280953	C_11_Sup	Control	Supragingival	arylpolyene	Polyketide	Bacteroidetes	Capnocytophaga	839
k141_281895	C_11_Sup	Control	Supragingival	arylpolyene	Polyketide	Proteobacteria		1295
k141_282502	C_11_Sup	Control	Supragingival	NRPS-like	NRP	Fusobacteria	Fusobacterium	640
k141_282894	C_11_Sup	Control	Supragingival	transAT-PKS	Polyketide			1185
k141_283221	C_11_Sup	Control	Supragingival	Bacteriocin	RiPP	Proteobacteria	Neisseria	611
k141_283266	C_11_Sup	Control	Supragingival	lanthipeptide-class-ii	RiPP	Actinobacteria	Corynebacterium	742
k141_283919	C_11_Sup	Control	Supragingival	terpene	Terpene	Actinobacteria	Corynebacterium	1026
k141_285055	C_11_Sup	Control	Supragingival	Bacteriocin	RiPP	Proteobacteria		426
k141_285665	C_11_Sup	Control	Supragingival	Bacteriocin	RiPP	Actinobacteria	Propionibacterium	607
k141_286320	C_11_Sup	Control	Supragingival	lassopeptide	RiPP	Actinobacteria	Actinomyces	992
k141_286756	C_11_Sup	Control	Supragingival	NRPS	NRP	Actinobacteria	Actinomyces	909
k141_287650	C_11_Sup	Control	Supragingival	NRPS-like	NRP	Proteobacteria	Lautropia	771
k141_28845	C_11_Sup	Control	Supragingival	Bacteriocin	RiPP	Spirochaetes	Treponema	569
k141_289601	C_11_Sup	Control	Supragingival	T3PKS	Polyketide	Proteobacteria	Cardiobacterium	1056
k141_289778	C_11_Sup	Control	Supragingival	terpene	Terpene	Firmicutes		586
k141_289937	C_11_Sup	Control	Supragingival	arylpolyene	Polyketide	Proteobacteria		519
k141_289986	C_11_Sup	Control	Supragingival	hserlactone	Other	Proteobacteria		861
k141_290207	C_11_Sup	Control	Supragingival	NRPS-like	NRP	Proteobacteria	Lautropia	648
k141_292137	C_11_Sup	Control	Supragingival	T3PKS	Polyketide			615
k141_293848	C_11_Sup	Control	Supragingival	NRPS	NRP	Actinobacteria	Corynebacterium	664
k141_294974	C_11_Sup	Control	Supragingival	NRPS	NRP	Actinobacteria	Actinomyces	759
k141_296113	C_11_Sup	Control	Supragingival	NRPS	NRP	Actinobacteria	Pseudopropionibacterium	635
k141_297004	C_11_Sup	Control	Supragingival	arylpolyene	Polyketide	Proteobacteria	Cardiobacterium	838
k141_297697	C_11_Sup	Control	Supragingival	RRE-containing	RiPP	Bacteroidetes		764
k141_298796	C_11_Sup	Control	Supragingival	terpene	Terpene	Actinobacteria	Actinomyces	1019
k141_299396	C_11_Sup	Control	Supragingival	ranthipeptide	RiPP	Firmicutes	Veillonella	628
k141_29984	C_11_Sup	Control	Supragingival	arylpolyene	Polyketide	Bacteroidetes	Tannerella	774
k141_301235	C_11_Sup	Control	Supragingival	arylpolyene	Polyketide	Bacteroidetes	Capnocytophaga	937
k141_301277	C_11_Sup	Control	Supragingival	NRPS-like	NRP	Proteobacteria	Lautropia	479
k141_301780	C_11_Sup	Control	Supragingival	arylpolyene	Polyketide	Proteobacteria	Campylobacter	619
k141_304219	C_11_Sup	Control	Supragingival	arylpolyene	Polyketide	Bacteroidetes	Capnocytophaga	844
k141_304276	C_11_Sup	Control	Supragingival	resorcinol	Other	Proteobacteria	Cardiobacterium	829
k141_304349	C_11_Sup	Control	Supragingival	terpene	Terpene	Actinobacteria	Corynebacterium	880
k141_304870	C_11_Sup	Control	Supragingival	NRPS-like	NRP	Proteobacteria	Lautropia	587
k141_305114	C_11_Sup	Control	Supragingival	arylpolyene	Polyketide	Bacteroidetes	Prevotella	1421
k141_305607	C_11_Sup	Control	Supragingival	arylpolyene	Polyketide	Bacteroidetes	Capnocytophaga	1066
k141_307044	C_11_Sup	Control	Supragingival	arylpolyene	Polyketide	Firmicutes		720
k141_308040	C_11_Sup	Control	Supragingival	terpene	Terpene	Proteobacteria	Kingella	992
k141_308470	C_11_Sup	Control	Supragingival	resorcinol	Other	Bacteroidetes	Prevotella	885
k141_309767	C_11_Sup	Control	Supragingival	resorcinol	Other			702
k141_311288	C_11_Sup	Control	Supragingival	T3PKS	Polyketide			989
k141_311432	C_11_Sup	Control	Supragingival	ranthipeptide	RiPP	Firmicutes		585
k141_311684	C_11_Sup	Control	Supragingival	resorcinol	Other	Bacteroidetes	Capnocytophaga	606
k141_311814	C_11_Sup	Control	Supragingival	arylpolyene	Polyketide	Proteobacteria		1126
k141_311896	C_11_Sup	Control	Supragingival	terpene	Terpene	Proteobacteria		829
k141_311999	C_11_Sup	Control	Supragingival	arylpolyene	Polyketide	Bacteroidetes	Capnocytophaga	766
k141_31488	C_11_Sup	Control	Supragingival	Bacteriocin	RiPP	Proteobacteria	Ottowia	743
k141_315179	C_11_Sup	Control	Supragingival	resorcinol	Other	Bacteroidetes		518
k141_315796	C_11_Sup	Control	Supragingival	NRPS-like	NRP	Fusobacteria		1087
k141_3160	C_11_Sup	Control	Supragingival	arylpolyene	Polyketide	Bacteroidetes		1177
k141_318029	C_11_Sup	Control	Supragingival	NRPS	NRP	Actinobacteria	Actinomyces	732
k141_319109	C_11_Sup	Control	Supragingival	arylpolyene	Polyketide	Bacteroidetes	Capnocytophaga	1034
k141_319193	C_11_Sup	Control	Supragingival	resorcinol	Other	Bacteroidetes	Capnocytophaga	810
k141_319265	C_11_Sup	Control	Supragingival	terpene	Terpene	Proteobacteria	Eikenella	585
k141_319510	C_11_Sup	Control	Supragingival	lanthipeptide-class-iii	RiPP	Actinobacteria	Actinobaculum	1093
k141_320043	C_11_Sup	Control	Supragingival	resorcinol	Other	Proteobacteria	Eikenella	702
k141_320198	C_11_Sup	Control	Supragingival	ranthipeptide	RiPP	Firmicutes	Selenomonas	604
k141_320735	C_11_Sup	Control	Supragingival	hserlactone	Other	Proteobacteria	Neisseria	713
k141_321163	C_11_Sup	Control	Supragingival	NRPS	NRP	Proteobacteria		487
k141_32182	C_11_Sup	Control	Supragingival	arylpolyene	Polyketide	Bacteroidetes	Capnocytophaga	1114
k141_323453	C_11_Sup	Control	Supragingival	NRPS	NRP	Actinobacteria		484
k141_323766	C_11_Sup	Control	Supragingival	transAT-PKS-like	Polyketide	Actinobacteria	Pseudopropionibacterium	1194
k141_325438	C_11_Sup	Control	Supragingival	RRE-containing	RiPP	Bacteroidetes	Prevotella	322
k141_325519	C_11_Sup	Control	Supragingival	NRPS-like	NRP	Proteobacteria	Lautropia	511
k141_325625	C_11_Sup	Control	Supragingival	terpene	Terpene	Proteobacteria	Neisseria	1020
k141_326023	C_11_Sup	Control	Supragingival	thiopeptide	RiPP	Actinobacteria	Actinomyces	590
k141_326537	C_11_Sup	Control	Supragingival	ranthipeptide	RiPP	Firmicutes	Veillonella	621
k141_32664	C_11_Sup	Control	Supragingival	siderophore	Other	Candidatus Saccharibacteria		414
k141_327714	C_11_Sup	Control	Supragingival	arylpolyene	Polyketide	Bacteroidetes	Capnocytophaga	1296
k141_328860	C_11_Sup	Control	Supragingival	arylpolyene	Polyketide	Proteobacteria		794
k141_328908	C_11_Sup	Control	Supragingival	arylpolyene	Polyketide	Proteobacteria	Ottowia	1553
k141_329035	C_11_Sup	Control	Supragingival	resorcinol	Other	Bacteroidetes	Capnocytophaga	606
k141_329122	C_11_Sup	Control	Supragingival	Bacteriocin	RiPP	Firmicutes	Streptococcus	506
k141_329277	C_11_Sup	Control	Supragingival	arylpolyene	Polyketide	Proteobacteria		723
k141_330358	C_11_Sup	Control	Supragingival	transAT-PKS	Polyketide	Actinobacteria	Pseudopropionibacterium	1473
k141_331241	C_11_Sup	Control	Supragingival	lanthipeptide-class-ii	RiPP	Actinobacteria	Rothia	649
k141_332310	C_11_Sup	Control	Supragingival	Bacteriocin	RiPP	Synergistetes	Fretibacterium	515
k141_332506	C_11_Sup	Control	Supragingival	arylpolyene	Polyketide	Bacteroidetes		1474
k141_333319	C_11_Sup	Control	Supragingival	arylpolyene	Polyketide	Proteobacteria	Neisseria	980
k141_335014	C_11_Sup	Control	Supragingival	Bacteriocin	RiPP	Proteobacteria	Lautropia	426
k141_335823	C_11_Sup	Control	Supragingival	NRPS	NRP	Firmicutes	Clostridium	593
k141_337116	C_11_Sup	Control	Supragingival	terpene	Terpene	Proteobacteria	Lautropia	1233
k141_337136	C_11_Sup	Control	Supragingival	arylpolyene	Polyketide	Proteobacteria	Campylobacter	720
k141_338304	C_11_Sup	Control	Supragingival	terpene	Terpene	Bacteroidetes	Prevotella	977
k141_338370	C_11_Sup	Control	Supragingival	ranthipeptide	RiPP	Firmicutes	Selenomonas	775
k141_340354	C_11_Sup	Control	Supragingival	arylpolyene	Polyketide	Bacteroidetes	Prevotella	967
k141_340629	C_11_Sup	Control	Supragingival	resorcinol	Other	Bacteroidetes	Capnocytophaga	606
k141_342174	C_11_Sup	Control	Supragingival	transAT-PKS	Polyketide	Actinobacteria		1814
k141_34396	C_11_Sup	Control	Supragingival	NRPS-like	NRP	Bacteroidetes		739
k141_344838	C_11_Sup	Control	Supragingival	resorcinol	Other	Bacteroidetes	Capnocytophaga	975
k141_344951	C_11_Sup	Control	Supragingival	PKS-like	Polyketide	Actinobacteria	Actinomyces	929
k141_346154	C_11_Sup	Control	Supragingival	arylpolyene	Polyketide	Bacteroidetes	Capnocytophaga	1390
k141_346373	C_11_Sup	Control	Supragingival	NRPS	NRP	Actinobacteria		601
k141_346514	C_11_Sup	Control	Supragingival	NRPS-like	NRP	Actinobacteria	Corynebacterium	1063
k141_347397	C_11_Sup	Control	Supragingival	lassopeptide	RiPP	Actinobacteria	Actinobaculum	1208
k141_348139	C_11_Sup	Control	Supragingival	arylpolyene	Polyketide	Bacteroidetes	Capnocytophaga	453
k141_348566	C_11_Sup	Control	Supragingival	hglE-KS	Polyketide	Actinobacteria	Actinomyces	1197
k141_348830	C_11_Sup	Control	Supragingival	arylpolyene	Polyketide	Bacteroidetes	Prevotella	647
k141_349319	C_11_Sup	Control	Supragingival	arylpolyene	Polyketide	Bacteroidetes	Prevotella	1416
k141_35030	C_11_Sup	Control	Supragingival	NRPS	NRP	Proteobacteria	Lautropia	840
k141_351070	C_11_Sup	Control	Supragingival	arylpolyene	Polyketide	Spirochaetes	Treponema	778
k141_354499	C_11_Sup	Control	Supragingival	arylpolyene	Polyketide	Bacteroidetes	Capnocytophaga	659
k141_354704	C_11_Sup	Control	Supragingival	Bacteriocin	RiPP	Actinobacteria	Actinomyces	649
k141_35476	C_11_Sup	Control	Supragingival	arylpolyene	Polyketide	Bacteroidetes	Capnocytophaga	786
k141_355280	C_11_Sup	Control	Supragingival	arylpolyene	Polyketide	Proteobacteria	Neisseria	733
k141_35534	C_11_Sup	Control	Supragingival	arylpolyene	Polyketide	Bacteroidetes	Prevotella	687
k141_355431	C_11_Sup	Control	Supragingival	ranthipeptide	RiPP	Firmicutes		659
k141_355517	C_11_Sup	Control	Supragingival	arylpolyene	Polyketide	Proteobacteria	Campylobacter	947
k141_355988	C_11_Sup	Control	Supragingival	arylpolyene	Polyketide	Proteobacteria		853
k141_356523	C_11_Sup	Control	Supragingival	arylpolyene	Polyketide	Proteobacteria	Neisseria	819
k141_356693	C_11_Sup	Control	Supragingival	NRPS	NRP	Proteobacteria	Lautropia	496
k141_359023	C_11_Sup	Control	Supragingival	arylpolyene	Polyketide	Bacteroidetes	Tannerella	615
k141_359329	C_11_Sup	Control	Supragingival	ranthipeptide	RiPP	Firmicutes	Johnsonella	571
k141_360567	C_11_Sup	Control	Supragingival	Bacteriocin	RiPP			495
k141_360780	C_11_Sup	Control	Supragingival	arylpolyene	Polyketide	Spirochaetes	Treponema	867
k141_38797	C_11_Sup	Control	Supragingival	terpene	Terpene	Proteobacteria		1297
k141_40186	C_11_Sup	Control	Supragingival	NRPS	NRP	Actinobacteria		532
k141_40386	C_11_Sup	Control	Supragingival	arylpolyene	Polyketide	Proteobacteria	Lautropia	1061
k141_41247	C_11_Sup	Control	Supragingival	NRPS	NRP	Actinobacteria		1446
k141_41818	C_11_Sup	Control	Supragingival	arylpolyene	Polyketide	Bacteroidetes	Alloprevotella	1203
k141_42056	C_11_Sup	Control	Supragingival	NRPS-like	NRP	Actinobacteria		1239
k141_42443	C_11_Sup	Control	Supragingival	Bacteriocin	RiPP	Proteobacteria	Lautropia	431
k141_42469	C_11_Sup	Control	Supragingival	Bacteriocin	RiPP	Proteobacteria	Lautropia	431
k141_42599	C_11_Sup	Control	Supragingival	terpene	Terpene	Firmicutes		712
k141_43601	C_11_Sup	Control	Supragingival	NRPS-like	NRP	Proteobacteria	Lautropia	593
k141_43606	C_11_Sup	Control	Supragingival	NRPS	NRP	Actinobacteria		593
k141_43686	C_11_Sup	Control	Supragingival	arylpolyene	Polyketide	Proteobacteria	Aggregatibacter	1054
k141_43715	C_11_Sup	Control	Supragingival	NRPS	NRP	Proteobacteria	Lautropia	592
k141_43783	C_11_Sup	Control	Supragingival	arylpolyene	Polyketide	Proteobacteria		1119
k141_44897	C_11_Sup	Control	Supragingival	NRPS	NRP	Actinobacteria	Actinomyces	850
k141_46665	C_11_Sup	Control	Supragingival	T1PKS	Polyketide	Proteobacteria	Lautropia	821
k141_47518	C_11_Sup	Control	Supragingival	ranthipeptide	RiPP	Firmicutes	Dialister	609
k141_47575	C_11_Sup	Control	Supragingival	arylpolyene	Polyketide	Bacteroidetes	Capnocytophaga	610
k141_47825	C_11_Sup	Control	Supragingival	arylpolyene	Polyketide	Bacteroidetes	Prevotella	1125
k141_49250	C_11_Sup	Control	Supragingival	NRPS	NRP	Actinobacteria	Pseudopropionibacterium	590
k141_49469	C_11_Sup	Control	Supragingival	resorcinol	Other	Bacteroidetes		872
k141_49969	C_11_Sup	Control	Supragingival	arylpolyene	Polyketide	Bacteroidetes	Prevotella	1070
k141_50052	C_11_Sup	Control	Supragingival	NRPS	NRP	Actinobacteria	Pseudopropionibacterium	594
k141_50492	C_11_Sup	Control	Supragingival	arylpolyene	Polyketide	Bacteroidetes	Capnocytophaga	1096
k141_50923	C_11_Sup	Control	Supragingival	NRPS	NRP	Actinobacteria		1801
k141_52581	C_11_Sup	Control	Supragingival	terpene	Terpene	Proteobacteria		796
k141_52878	C_11_Sup	Control	Supragingival	arylpolyene	Polyketide	Proteobacteria	Neisseria	881
k141_52929	C_11_Sup	Control	Supragingival	NRPS	NRP	Proteobacteria	Lautropia	495
k141_53158	C_11_Sup	Control	Supragingival	transAT-PKS-like	Polyketide	Actinobacteria	Pseudopropionibacterium	1085
k141_53185	C_11_Sup	Control	Supragingival	cyclic-lactone-autoinducer	RiPP	Firmicutes		199
k141_53279	C_11_Sup	Control	Supragingival	Bacteriocin	RiPP	Fusobacteria	Leptotrichia	449
k141_53543	C_11_Sup	Control	Supragingival	NRPS	NRP	Proteobacteria	Lautropia	761
k141_53564	C_11_Sup	Control	Supragingival	NRPS	NRP	Actinobacteria	Propionibacterium	1120
k141_54475	C_11_Sup	Control	Supragingival	arylpolyene	Polyketide	Bacteroidetes		1579
k141_54527	C_11_Sup	Control	Supragingival	arylpolyene	Polyketide	Bacteroidetes	Prevotella	858
k141_54724	C_11_Sup	Control	Supragingival	NRPS	NRP	Proteobacteria	Lautropia	512
k141_55697	C_11_Sup	Control	Supragingival	T3PKS	Polyketide	Firmicutes	Gemella	813
k141_55890	C_11_Sup	Control	Supragingival	ranthipeptide	RiPP	Firmicutes		1444
k141_5656	C_11_Sup	Control	Supragingival	resorcinol	Other	Proteobacteria	Neisseria	791
k141_57146	C_11_Sup	Control	Supragingival	arylpolyene	Polyketide	Bacteroidetes	Capnocytophaga	1094
k141_5732	C_11_Sup	Control	Supragingival	terpene	Terpene	Proteobacteria	Lautropia	1165
k141_58362	C_11_Sup	Control	Supragingival	resorcinol	Other	Bacteroidetes	Capnocytophaga	1349
k141_59156	C_11_Sup	Control	Supragingival	lassopeptide	RiPP	Actinobacteria	Actinobaculum	860
k141_60303	C_11_Sup	Control	Supragingival	arylpolyene	Polyketide	Bacteroidetes	Capnocytophaga	1369
k141_60527	C_11_Sup	Control	Supragingival	NRPS	NRP	Actinobacteria		593
k141_60831	C_11_Sup	Control	Supragingival	arylpolyene	Polyketide	Proteobacteria	Campylobacter	1058
k141_60897	C_11_Sup	Control	Supragingival	NRPS-like	NRP	Fusobacteria	Fusobacterium	588
k141_61036	C_11_Sup	Control	Supragingival	arylpolyene	Polyketide	Proteobacteria	Neisseria	1419
k141_65241	C_11_Sup	Control	Supragingival	NRPS	NRP	Actinobacteria		793
k141_65885	C_11_Sup	Control	Supragingival	Bacteriocin	RiPP			506
k141_68234	C_11_Sup	Control	Supragingival	NRPS	NRP	Proteobacteria	Haemophilus	594
k141_68271	C_11_Sup	Control	Supragingival	terpene	Terpene	Proteobacteria	Neisseria	1463
k141_69116	C_11_Sup	Control	Supragingival	arylpolyene	Polyketide	Bacteroidetes	Capnocytophaga	1298
k141_70584	C_11_Sup	Control	Supragingival	NRPS	NRP	Actinobacteria	Actinomyces	1160
k141_71531	C_11_Sup	Control	Supragingival	NRPS	NRP	Proteobacteria	Lautropia	489
k141_72715	C_11_Sup	Control	Supragingival	Bacteriocin	RiPP	Proteobacteria	Neisseria	431
k141_74965	C_11_Sup	Control	Supragingival	arylpolyene	Polyketide	Proteobacteria		1179
k141_7551	C_11_Sup	Control	Supragingival	terpene	Terpene	Proteobacteria		752
k141_76287	C_11_Sup	Control	Supragingival	arylpolyene	Polyketide	Bacteroidetes	Capnocytophaga	739
k141_76962	C_11_Sup	Control	Supragingival	terpene	Terpene	Proteobacteria	Kingella	637
k141_77371	C_11_Sup	Control	Supragingival	NRPS	NRP	Actinobacteria	Propionibacterium	1449
k141_79798	C_11_Sup	Control	Supragingival	arylpolyene	Polyketide	Bacteroidetes		1660
k141_8029	C_11_Sup	Control	Supragingival	arylpolyene	Polyketide	Bacteroidetes	Tannerella	598
k141_81653	C_11_Sup	Control	Supragingival	arylpolyene	Polyketide	Bacteroidetes	Capnocytophaga	698
k141_82510	C_11_Sup	Control	Supragingival	arylpolyene	Polyketide	Bacteroidetes	Prevotella	1383
k141_84017	C_11_Sup	Control	Supragingival	NRPS-like	NRP	Actinobacteria		512
k141_84322	C_11_Sup	Control	Supragingival	arylpolyene	Polyketide	Spirochaetes	Treponema	745
k141_84447	C_11_Sup	Control	Supragingival	ranthipeptide	RiPP	Firmicutes		567
k141_86860	C_11_Sup	Control	Supragingival	T3PKS	Polyketide	Firmicutes	Streptococcus	1054
k141_87810	C_11_Sup	Control	Supragingival	arylpolyene	Polyketide	Proteobacteria	Cardiobacterium	1334
k141_88149	C_11_Sup	Control	Supragingival	lanthipeptide-class-ii	RiPP	Actinobacteria	Rothia	601
k141_88172	C_11_Sup	Control	Supragingival	arylpolyene	Polyketide	Bacteroidetes	Capnocytophaga	1437
k141_88599	C_11_Sup	Control	Supragingival	T1PKS	Polyketide	Proteobacteria		775
k141_89127	C_11_Sup	Control	Supragingival	arylpolyene	Polyketide	Proteobacteria	Neisseria	860
k141_8923	C_11_Sup	Control	Supragingival	arylpolyene	Polyketide	Proteobacteria	Cardiobacterium	1156
k141_8996	C_11_Sup	Control	Supragingival	Bacteriocin	RiPP	Actinobacteria	Actinomyces	649
k141_91365	C_11_Sup	Control	Supragingival	transAT-PKS-like	Polyketide	Actinobacteria	Pseudopropionibacterium	1660
k141_9149	C_11_Sup	Control	Supragingival	T3PKS	Polyketide	Firmicutes	Streptococcus	783
k141_91915	C_11_Sup	Control	Supragingival	T3PKS	Polyketide	Proteobacteria	Cardiobacterium	819
k141_93900	C_11_Sup	Control	Supragingival	arylpolyene	Polyketide	Bacteroidetes	Capnocytophaga	728
k141_96519	C_11_Sup	Control	Supragingival	resorcinol	Other	Bacteroidetes	Capnocytophaga	657
k141_98690	C_11_Sup	Control	Supragingival	RRE-containing	RiPP	Firmicutes		585
k141_99784	C_11_Sup	Control	Supragingival	ranthipeptide	RiPP	Firmicutes		494
k141_101022	C_12_Sa	Control	Saliva	arylpolyene	Polyketide	Proteobacteria	Neisseria	610
k141_101548	C_12_Sa	Control	Saliva	RRE-containing	RiPP	Bacteroidetes	Prevotella	954
k141_101622	C_12_Sa	Control	Saliva	NRPS	NRP	Actinobacteria	Corynebacterium	593
k141_103228	C_12_Sa	Control	Saliva	terpene	Terpene	Proteobacteria		1073
k141_103820	C_12_Sa	Control	Saliva	arylpolyene	Polyketide	Proteobacteria		453
k141_103939	C_12_Sa	Control	Saliva	Bacteriocin	RiPP	Proteobacteria	Ottowia	698
k141_104518	C_12_Sa	Control	Saliva	arylpolyene	Polyketide	Bacteroidetes	Capnocytophaga	1090
k141_105383	C_12_Sa	Control	Saliva	terpene	Terpene	Firmicutes	Catonella	723
k141_105602	C_12_Sa	Control	Saliva	butyrolactone	Other	Actinobacteria	Rothia	871
k141_108122	C_12_Sa	Control	Saliva	RRE-containing	RiPP	Bacteroidetes		802
k141_108270	C_12_Sa	Control	Saliva	Bacteriocin	RiPP			471
k141_108417	C_12_Sa	Control	Saliva	arylpolyene	Polyketide	Proteobacteria	Lautropia	1228
k141_10847	C_12_Sa	Control	Saliva	T3PKS	Polyketide	Proteobacteria	Cardiobacterium	885
k141_109334	C_12_Sa	Control	Saliva	Bacteriocin	RiPP	Actinobacteria	Actinomyces	649
k141_110447	C_12_Sa	Control	Saliva	RRE-containing	RiPP	Bacteroidetes	Prevotella	757
k141_112591	C_12_Sa	Control	Saliva	lanthipeptide-class-ii	RiPP	Actinobacteria	Rothia	693
k141_11407	C_12_Sa	Control	Saliva	NRPS-like	NRP	Actinobacteria	Corynebacterium	530
k141_116636	C_12_Sa	Control	Saliva	ranthipeptide	RiPP	Firmicutes		1217
k141_116724	C_12_Sa	Control	Saliva	Bacteriocin	RiPP	Firmicutes	Streptococcus	506
k141_116744	C_12_Sa	Control	Saliva	hserlactone	Other	Proteobacteria		759
k141_117168	C_12_Sa	Control	Saliva	arylpolyene	Polyketide	Bacteroidetes		612
k141_117386	C_12_Sa	Control	Saliva	RRE-containing	RiPP	Actinobacteria	Actinomyces	945
k141_117429	C_12_Sa	Control	Saliva	terpene	Terpene	Firmicutes		742
k141_11979	C_12_Sa	Control	Saliva	lanthipeptide-class-ii	RiPP	Actinobacteria		697
k141_120051	C_12_Sa	Control	Saliva	siderophore	Other	Actinobacteria	Corynebacterium	415
k141_121407	C_12_Sa	Control	Saliva	arylpolyene	Polyketide	Proteobacteria		665
k141_121679	C_12_Sa	Control	Saliva	ranthipeptide	RiPP	Firmicutes	Mogibacterium	515
k141_122430	C_12_Sa	Control	Saliva	Bacteriocin	RiPP	Firmicutes	Streptococcus	444
k141_12497	C_12_Sa	Control	Saliva	arylpolyene	Polyketide	Bacteroidetes	Tannerella	1134
k141_125648	C_12_Sa	Control	Saliva	Bacteriocin	RiPP			506
k141_126412	C_12_Sa	Control	Saliva	resorcinol	Other	Bacteroidetes	Capnocytophaga	1202
k141_126905	C_12_Sa	Control	Saliva	Bacteriocin	RiPP	Firmicutes	Streptococcus	403
k141_128684	C_12_Sa	Control	Saliva	NRPS	NRP	Actinobacteria		490
k141_129205	C_12_Sa	Control	Saliva	NRPS-like	NRP	Fusobacteria	Leptotrichia	639
k141_129234	C_12_Sa	Control	Saliva	arylpolyene	Polyketide	Bacteroidetes	Capnocytophaga	1106
k141_129882	C_12_Sa	Control	Saliva	terpene	Terpene	Proteobacteria	Neisseria	846
k141_131191	C_12_Sa	Control	Saliva	arylpolyene	Polyketide	Proteobacteria		1425
k141_132060	C_12_Sa	Control	Saliva	terpene	Terpene	Proteobacteria	Neisseria	1195
k141_134266	C_12_Sa	Control	Saliva	resorcinol	Other	Proteobacteria	Neisseria	1435
k141_13452	C_12_Sa	Control	Saliva	Bacteriocin	RiPP	Firmicutes	Streptococcus	478
k141_134948	C_12_Sa	Control	Saliva	T3PKS	Polyketide	Firmicutes	Streptococcus	1505
k141_136530	C_12_Sa	Control	Saliva	arylpolyene	Polyketide	Proteobacteria	Neisseria	954
k141_138745	C_12_Sa	Control	Saliva	arylpolyene	Polyketide	Bacteroidetes	Capnocytophaga	1103
k141_14015	C_12_Sa	Control	Saliva	hglE-KS	Polyketide	Actinobacteria	Actinomyces	1286
k141_144207	C_12_Sa	Control	Saliva	NRPS	NRP			780
k141_144636	C_12_Sa	Control	Saliva	RRE-containing	RiPP	Bacteroidetes	Prevotella	697
k141_146040	C_12_Sa	Control	Saliva	NRPS-like	NRP	Firmicutes		794
k141_146819	C_12_Sa	Control	Saliva	ranthipeptide	RiPP	Firmicutes	Mogibacterium	598
k141_148212	C_12_Sa	Control	Saliva	Bacteriocin	RiPP	Proteobacteria	Neisseria	495
k141_149112	C_12_Sa	Control	Saliva	Bacteriocin	RiPP	Firmicutes	Streptococcus	438
k141_154752	C_12_Sa	Control	Saliva	Bacteriocin	RiPP	Proteobacteria		611
k141_154772	C_12_Sa	Control	Saliva	resorcinol	Other	Proteobacteria	Neisseria	792
k141_157964	C_12_Sa	Control	Saliva	resorcinol	Other	Proteobacteria	Neisseria	680
k141_160116	C_12_Sa	Control	Saliva	NRPS	NRP	Bacteroidetes	Prevotella	810
k141_160396	C_12_Sa	Control	Saliva	T3PKS	Polyketide			615
k141_160834	C_12_Sa	Control	Saliva	arylpolyene	Polyketide	Proteobacteria	Neisseria	1470
k141_163920	C_12_Sa	Control	Saliva	arylpolyene	Polyketide	Bacteroidetes	Prevotella	1212
k141_165972	C_12_Sa	Control	Saliva	arylpolyene	Polyketide	Proteobacteria	Neisseria	877
k141_167046	C_12_Sa	Control	Saliva	NRPS	NRP	Firmicutes		758
k141_168666	C_12_Sa	Control	Saliva	lanthipeptide-class-i	RiPP	Actinobacteria	Actinobaculum	867
k141_170490	C_12_Sa	Control	Saliva	NRPS	NRP	Actinobacteria		1060
k141_171482	C_12_Sa	Control	Saliva	NRPS	NRP	Firmicutes		1261
k141_172017	C_12_Sa	Control	Saliva	lassopeptide	RiPP			445
k141_173945	C_12_Sa	Control	Saliva	NRPS	NRP	Actinobacteria		563
k141_176534	C_12_Sa	Control	Saliva	Bacteriocin	RiPP	Firmicutes	Streptococcus	506
k141_176684	C_12_Sa	Control	Saliva	ranthipeptide	RiPP	Firmicutes	Selenomonas	611
k141_177832	C_12_Sa	Control	Saliva	arylpolyene	Polyketide	Proteobacteria		1401
k141_177850	C_12_Sa	Control	Saliva	NRPS	NRP	Proteobacteria	Lautropia	1420
k141_178314	C_12_Sa	Control	Saliva	Bacteriocin	RiPP	Proteobacteria	Lautropia	496
k141_178369	C_12_Sa	Control	Saliva	RRE-containing	RiPP	Bacteroidetes		678
k141_178859	C_12_Sa	Control	Saliva	arylpolyene	Polyketide	Bacteroidetes	Capnocytophaga	1033
k141_182550	C_12_Sa	Control	Saliva	T1PKS	Polyketide	Proteobacteria	Lautropia	876
k141_183142	C_12_Sa	Control	Saliva	ranthipeptide	RiPP	Firmicutes	Veillonella	557
k141_183492	C_12_Sa	Control	Saliva	ranthipeptide	RiPP	Firmicutes		583
k141_183844	C_12_Sa	Control	Saliva	arylpolyene	Polyketide	Bacteroidetes	Capnocytophaga	657
k141_184585	C_12_Sa	Control	Saliva	arylpolyene	Polyketide	Bacteroidetes	Tannerella	1497
k141_185969	C_12_Sa	Control	Saliva	arylpolyene	Polyketide	Proteobacteria		1142
k141_186419	C_12_Sa	Control	Saliva	Bacteriocin	RiPP	Firmicutes	Streptococcus	617
k141_188148	C_12_Sa	Control	Saliva	T3PKS	Polyketide			615
k141_189495	C_12_Sa	Control	Saliva	arylpolyene	Polyketide	Bacteroidetes		1049
k141_19022	C_12_Sa	Control	Saliva	T3PKS	Polyketide	Firmicutes	Streptococcus	563
k141_190526	C_12_Sa	Control	Saliva	Bacteriocin	RiPP			444
k141_191145	C_12_Sa	Control	Saliva	terpene	Terpene	Proteobacteria	Lautropia	1230
k141_192313	C_12_Sa	Control	Saliva	Bacteriocin	RiPP	Proteobacteria		426
k141_192566	C_12_Sa	Control	Saliva	T3PKS	Polyketide			563
k141_201307	C_12_Sa	Control	Saliva	NRPS	NRP			651
k141_202473	C_12_Sa	Control	Saliva	RRE-containing	RiPP	Bacteroidetes	Prevotella	322
k141_20374	C_12_Sa	Control	Saliva	RRE-containing	RiPP	Bacteroidetes	Prevotella	1071
k141_203848	C_12_Sa	Control	Saliva	arylpolyene	Polyketide	Bacteroidetes	Capnocytophaga	1491
k141_204632	C_12_Sa	Control	Saliva	arylpolyene	Polyketide	Proteobacteria		628
k141_207328	C_12_Sa	Control	Saliva	resorcinol	Other	Bacteroidetes	Capnocytophaga	886
k141_20778	C_12_Sa	Control	Saliva	terpene	Terpene	Proteobacteria	Neisseria	839
k141_208244	C_12_Sa	Control	Saliva	T3PKS	Polyketide	Firmicutes	Gemella	1280
k141_208386	C_12_Sa	Control	Saliva	resorcinol	Other	Bacteroidetes	Capnocytophaga	1191
k141_208587	C_12_Sa	Control	Saliva	LAP	RiPP	Actinobacteria	Pseudopropionibacterium	685
k141_209493	C_12_Sa	Control	Saliva	lanthipeptide-class-ii	RiPP	Actinobacteria	Rothia	602
k141_212697	C_12_Sa	Control	Saliva	Bacteriocin	RiPP	Proteobacteria	Lautropia	426
k141_212800	C_12_Sa	Control	Saliva	Bacteriocin	RiPP	Proteobacteria	Lautropia	426
k141_213740	C_12_Sa	Control	Saliva	lassopeptide	RiPP	Firmicutes		445
k141_215450	C_12_Sa	Control	Saliva	terpene	Terpene	Proteobacteria	Neisseria	1007
k141_215649	C_12_Sa	Control	Saliva	hglE-KS	Polyketide	Actinobacteria	Actinomyces	1219
k141_216883	C_12_Sa	Control	Saliva	Bacteriocin	RiPP			566
k141_218638	C_12_Sa	Control	Saliva	lassopeptide	RiPP	Actinobacteria	Actinobaculum	655
k141_21870	C_12_Sa	Control	Saliva	Bacteriocin	RiPP			569
k141_220750	C_12_Sa	Control	Saliva	arylpolyene	Polyketide	Bacteroidetes	Capnocytophaga	1023
k141_222170	C_12_Sa	Control	Saliva	resorcinol	Other	Bacteroidetes		706
k141_222633	C_12_Sa	Control	Saliva	arylpolyene	Polyketide	Bacteroidetes	Capnocytophaga	1669
k141_222728	C_12_Sa	Control	Saliva	resorcinol	Other	Bacteroidetes	Tannerella	1354
k141_222878	C_12_Sa	Control	Saliva	arylpolyene	Polyketide	Bacteroidetes	Capnocytophaga	1302
k141_223339	C_12_Sa	Control	Saliva	ranthipeptide	RiPP	Firmicutes	Peptostreptococcus	574
k141_224452	C_12_Sa	Control	Saliva	NRPS	NRP			521
k141_224509	C_12_Sa	Control	Saliva	RRE-containing	RiPP	Firmicutes		403
k141_227241	C_12_Sa	Control	Saliva	ranthipeptide	RiPP	Firmicutes		417
k141_227658	C_12_Sa	Control	Saliva	resorcinol	Other	Proteobacteria	Haemophilus	1312
k141_232088	C_12_Sa	Control	Saliva	hserlactone	Other	Proteobacteria	Neisseria	934
k141_23229	C_12_Sa	Control	Saliva	arylpolyene	Polyketide	Bacteroidetes	Capnocytophaga	962
k141_235318	C_12_Sa	Control	Saliva	Bacteriocin	RiPP	Proteobacteria	Neisseria	560
k141_236760	C_12_Sa	Control	Saliva	ranthipeptide	RiPP	Firmicutes	Dialister	574
k141_237419	C_12_Sa	Control	Saliva	arylpolyene	Polyketide	Bacteroidetes	Capnocytophaga	1155
k141_237446	C_12_Sa	Control	Saliva	ranthipeptide	RiPP	Firmicutes	Veillonella	747
k141_239558	C_12_Sa	Control	Saliva	arylpolyene	Polyketide	Bacteroidetes	Capnocytophaga	1181
k141_242721	C_12_Sa	Control	Saliva	Bacteriocin	RiPP	Firmicutes	Streptococcus	317
k141_24278	C_12_Sa	Control	Saliva	lanthipeptide-class-iii	RiPP	Actinobacteria	Actinobaculum	1093
k141_24575	C_12_Sa	Control	Saliva	Bacteriocin	RiPP			556
k141_246717	C_12_Sa	Control	Saliva	arylpolyene	Polyketide	Bacteroidetes	Prevotella	1124
k141_247211	C_12_Sa	Control	Saliva	terpene	Terpene	Proteobacteria	Neisseria	1580
k141_24909	C_12_Sa	Control	Saliva	NRPS	NRP			748
k141_249251	C_12_Sa	Control	Saliva	Bacteriocin	RiPP			511
k141_249271	C_12_Sa	Control	Saliva	betalactone	Other	Proteobacteria		689
k141_250055	C_12_Sa	Control	Saliva	resorcinol	Other	Bacteroidetes	Prevotella	453
k141_251667	C_12_Sa	Control	Saliva	ranthipeptide	RiPP	Firmicutes		958
k141_251827	C_12_Sa	Control	Saliva	arylpolyene	Polyketide	Proteobacteria	Neisseria	932
k141_254144	C_12_Sa	Control	Saliva	Bacteriocin	RiPP	Firmicutes	Streptococcus	402
k141_255938	C_12_Sa	Control	Saliva	terpene	Terpene	Proteobacteria	Ottowia	930
k141_256442	C_12_Sa	Control	Saliva	cyclic-lactone-autoinducer	RiPP	Firmicutes		199
k141_256899	C_12_Sa	Control	Saliva	arylpolyene	Polyketide	Proteobacteria	Neisseria	1372
k141_256954	C_12_Sa	Control	Saliva	T3PKS	Polyketide	Firmicutes		777
k141_257029	C_12_Sa	Control	Saliva	NRPS	NRP	Proteobacteria	Lautropia	631
k141_257450	C_12_Sa	Control	Saliva	hserlactone	Other	Proteobacteria	Neisseria	1418
k141_259439	C_12_Sa	Control	Saliva	arylpolyene	Polyketide	Proteobacteria	Cardiobacterium	986
k141_260964	C_12_Sa	Control	Saliva	arylpolyene	Polyketide	Bacteroidetes		985
k141_261734	C_12_Sa	Control	Saliva	terpene	Terpene	Proteobacteria		1275
k141_263017	C_12_Sa	Control	Saliva	arylpolyene	Polyketide	Bacteroidetes	Capnocytophaga	1146
k141_264670	C_12_Sa	Control	Saliva	terpene	Terpene	Proteobacteria	Ottowia	585
k141_265278	C_12_Sa	Control	Saliva	ranthipeptide	RiPP	Firmicutes	Stomatobaculum	1044
k141_266312	C_12_Sa	Control	Saliva	Bacteriocin	RiPP	Actinobacteria	Actinomyces	441
k141_26863	C_12_Sa	Control	Saliva	lassopeptide	RiPP	Actinobacteria	Actinobaculum	860
k141_268713	C_12_Sa	Control	Saliva	Bacteriocin	RiPP	Firmicutes	Streptococcus	506
k141_276235	C_12_Sa	Control	Saliva	lassopeptide	RiPP	Actinobacteria	Actinobaculum	1208
k141_276776	C_12_Sa	Control	Saliva	terpene	Terpene	Proteobacteria	Neisseria	796
k141_279598	C_12_Sa	Control	Saliva	T3PKS	Polyketide			615
k141_282188	C_12_Sa	Control	Saliva	lassopeptide	RiPP	Firmicutes		445
k141_282254	C_12_Sa	Control	Saliva	Bacteriocin	RiPP			616
k141_285343	C_12_Sa	Control	Saliva	Bacteriocin	RiPP			445
k141_285693	C_12_Sa	Control	Saliva	ranthipeptide	RiPP	Firmicutes	Peptostreptococcus	554
k141_285761	C_12_Sa	Control	Saliva	arylpolyene	Polyketide	Bacteroidetes	Capnocytophaga	1108
k141_286980	C_12_Sa	Control	Saliva	Bacteriocin	RiPP	Firmicutes	Streptococcus	821
k141_288748	C_12_Sa	Control	Saliva	resorcinol	Other	Bacteroidetes		606
k141_289008	C_12_Sa	Control	Saliva	NRPS-like	NRP	Actinobacteria	Actinomyces	731
k141_289866	C_12_Sa	Control	Saliva	resorcinol	Other	Bacteroidetes		1048
k141_289934	C_12_Sa	Control	Saliva	Bacteriocin	RiPP	Firmicutes	Streptococcus	403
k141_290546	C_12_Sa	Control	Saliva	arylpolyene	Polyketide	Bacteroidetes	Capnocytophaga	1087
k141_291647	C_12_Sa	Control	Saliva	lanthipeptide-class-i	RiPP	Firmicutes	Streptococcus	845
k141_291647	C_12_Sa	Control	Saliva	lanthipeptide-class-i	RiPP	Firmicutes	Streptococcus	845
k141_291647	C_12_Sa	Control	Saliva	lanthipeptide-class-i	RiPP	Firmicutes	Streptococcus	845
k141_292084	C_12_Sa	Control	Saliva	NRPS	NRP	Actinobacteria	Rothia	870
k141_293856	C_12_Sa	Control	Saliva	arylpolyene	Polyketide	Bacteroidetes	Capnocytophaga	972
k141_293965	C_12_Sa	Control	Saliva	hserlactone	Other	Proteobacteria	Neisseria	565
k141_293973	C_12_Sa	Control	Saliva	arylpolyene	Polyketide	Proteobacteria	Neisseria	661
k141_295603	C_12_Sa	Control	Saliva	arylpolyene	Polyketide	Proteobacteria		814
k141_29729	C_12_Sa	Control	Saliva	cyclic-lactone-autoinducer	RiPP	Bacteroidetes	Prevotella	199
k141_298050	C_12_Sa	Control	Saliva	ranthipeptide	RiPP	Firmicutes	Veillonella	450
k141_301124	C_12_Sa	Control	Saliva	Bacteriocin	RiPP	Bacteroidetes		564
k141_301261	C_12_Sa	Control	Saliva	RRE-containing	RiPP	Fusobacteria	Fusobacterium	449
k141_302035	C_12_Sa	Control	Saliva	T3PKS	Polyketide	Fusobacteria	Leptotrichia	615
k141_302067	C_12_Sa	Control	Saliva	arylpolyene	Polyketide	Bacteroidetes	Prevotella	1187
k141_3132	C_12_Sa	Control	Saliva	arylpolyene	Polyketide	Proteobacteria	Neisseria	1315
k141_32753	C_12_Sa	Control	Saliva	NRPS	NRP	Firmicutes		1823
k141_35761	C_12_Sa	Control	Saliva	arylpolyene	Polyketide	Bacteroidetes	Prevotella	1110
k141_36738	C_12_Sa	Control	Saliva	T3PKS	Polyketide	Fusobacteria	Leptotrichia	923
k141_38900	C_12_Sa	Control	Saliva	lassopeptide	RiPP	Firmicutes	Parvimonas	453
k141_39721	C_12_Sa	Control	Saliva	resorcinol	Other	Bacteroidetes	Capnocytophaga	1014
k141_40055	C_12_Sa	Control	Saliva	arylpolyene	Polyketide	Bacteroidetes	Prevotella	1091
k141_43601	C_12_Sa	Control	Saliva	NRPS	NRP	Actinobacteria	Propionibacterium	593
k141_43688	C_12_Sa	Control	Saliva	arylpolyene	Polyketide	Bacteroidetes	Tannerella	1244
k141_44818	C_12_Sa	Control	Saliva	lanthipeptide-class-i	RiPP	Firmicutes		1135
k141_47164	C_12_Sa	Control	Saliva	arylpolyene	Polyketide	Bacteroidetes	Capnocytophaga	1077
k141_4833	C_12_Sa	Control	Saliva	RRE-containing	RiPP	Firmicutes	Oribacterium	564
k141_48498	C_12_Sa	Control	Saliva	T3PKS	Polyketide	Firmicutes	Streptococcus	958
k141_49167	C_12_Sa	Control	Saliva	lassopeptide	RiPP	Actinobacteria	Rothia	1025
k141_49403	C_12_Sa	Control	Saliva	Bacteriocin	RiPP	Proteobacteria	Cardiobacterium	640
k141_50870	C_12_Sa	Control	Saliva	arylpolyene	Polyketide	Proteobacteria		733
k141_52001	C_12_Sa	Control	Saliva	T3PKS	Polyketide	Fusobacteria	Leptotrichia	924
k141_52203	C_12_Sa	Control	Saliva	arylpolyene	Polyketide	Proteobacteria	Ottowia	1043
k141_5249	C_12_Sa	Control	Saliva	T3PKS	Polyketide	Firmicutes		690
k141_52589	C_12_Sa	Control	Saliva	Bacteriocin	RiPP			439
k141_55086	C_12_Sa	Control	Saliva	RRE-containing	RiPP			322
k141_55107	C_12_Sa	Control	Saliva	RRE-containing	RiPP	Actinobacteria	Actinomyces	651
k141_55367	C_12_Sa	Control	Saliva	Bacteriocin	RiPP	Firmicutes		441
k141_59411	C_12_Sa	Control	Saliva	arylpolyene	Polyketide	Proteobacteria	Kingella	1216
k141_60981	C_12_Sa	Control	Saliva	T1PKS	Polyketide	Bacteroidetes	Prevotella	1445
k141_61952	C_12_Sa	Control	Saliva	arylpolyene	Polyketide	Bacteroidetes	Capnocytophaga	743
k141_62784	C_12_Sa	Control	Saliva	NRPS-like	NRP	Fusobacteria	Leptotrichia	1221
k141_63656	C_12_Sa	Control	Saliva	arylpolyene	Polyketide	Bacteroidetes	Prevotella	1279
k141_64038	C_12_Sa	Control	Saliva	arylpolyene	Polyketide	Proteobacteria		1588
k141_6522	C_12_Sa	Control	Saliva	NRPS-like	NRP	Fusobacteria	Leptotrichia	817
k141_65451	C_12_Sa	Control	Saliva	arylpolyene	Polyketide	Bacteroidetes	Capnocytophaga	1043
k141_66808	C_12_Sa	Control	Saliva	betalactone	Other	Proteobacteria		689
k141_67559	C_12_Sa	Control	Saliva	arylpolyene	Polyketide	Proteobacteria	Neisseria	1206
k141_67968	C_12_Sa	Control	Saliva	terpene	Terpene	Proteobacteria	Neisseria	586
k141_68558	C_12_Sa	Control	Saliva	NRPS	NRP	Actinobacteria		592
k141_70835	C_12_Sa	Control	Saliva	arylpolyene	Polyketide	Bacteroidetes	Capnocytophaga	931
k141_71316	C_12_Sa	Control	Saliva	arylpolyene	Polyketide	Bacteroidetes	Capnocytophaga	899
k141_7224	C_12_Sa	Control	Saliva	RRE-containing	RiPP	Actinobacteria	Actinomyces	199
k141_72605	C_12_Sa	Control	Saliva	arylpolyene	Polyketide	Bacteroidetes	Capnocytophaga	1079
k141_75202	C_12_Sa	Control	Saliva	arylpolyene	Polyketide	Proteobacteria	Neisseria	788
k141_78459	C_12_Sa	Control	Saliva	ranthipeptide	RiPP	Firmicutes		585
k141_78662	C_12_Sa	Control	Saliva	arylpolyene	Polyketide	Bacteroidetes	Prevotella	1179
k141_79074	C_12_Sa	Control	Saliva	NRPS-like	NRP	Actinobacteria	Propionibacterium	562
k141_79359	C_12_Sa	Control	Saliva	NRPS	NRP	Actinobacteria	Rothia	1170
k141_79419	C_12_Sa	Control	Saliva	arylpolyene	Polyketide	Proteobacteria	Neisseria	658
k141_80683	C_12_Sa	Control	Saliva	arylpolyene	Polyketide	Bacteroidetes	Prevotella	873
k141_81674	C_12_Sa	Control	Saliva	NRPS	NRP	Actinobacteria		538
k141_82351	C_12_Sa	Control	Saliva	Bacteriocin	RiPP			444
k141_83004	C_12_Sa	Control	Saliva	resorcinol	Other	Proteobacteria	Neisseria	1333
k141_83055	C_12_Sa	Control	Saliva	terpene	Terpene	Proteobacteria	Ottowia	586
k141_83331	C_12_Sa	Control	Saliva	arylpolyene	Polyketide	Bacteroidetes	Prevotella	1153
k141_84056	C_12_Sa	Control	Saliva	Bacteriocin	RiPP	Actinobacteria	Rothia	443
k141_84760	C_12_Sa	Control	Saliva	arylpolyene	Polyketide	Proteobacteria		852
k141_84987	C_12_Sa	Control	Saliva	Bacteriocin	RiPP	Candidatus Saccharibacteria		477
k141_88893	C_12_Sa	Control	Saliva	NRPS	NRP	Actinobacteria		505
k141_89606	C_12_Sa	Control	Saliva	Bacteriocin	RiPP			444
k141_89820	C_12_Sa	Control	Saliva	resorcinol	Other	Bacteroidetes	Capnocytophaga	1049
k141_89966	C_12_Sa	Control	Saliva	ranthipeptide	RiPP	Firmicutes		571
k141_93735	C_12_Sa	Control	Saliva	T3PKS	Polyketide			615
k141_94692	C_12_Sa	Control	Saliva	resorcinol	Other	Bacteroidetes		518
k141_94931	C_12_Sa	Control	Saliva	NRPS	NRP	Firmicutes	Peptostreptococcus	646
k141_98130	C_12_Sa	Control	Saliva	Bacteriocin	RiPP			439
k141_98418	C_12_Sa	Control	Saliva	T3PKS	Polyketide	Firmicutes	Streptococcus	733
k141_98430	C_12_Sa	Control	Saliva	ranthipeptide	RiPP	Firmicutes		1066
k141_98511	C_12_Sa	Control	Saliva	terpene	Terpene	Proteobacteria	Neisseria	585
k141_98512	C_12_Sa	Control	Saliva	Bacteriocin	RiPP	Firmicutes	Streptococcus	671
k141_98542	C_12_Sa	Control	Saliva	ranthipeptide	RiPP	Firmicutes	Selenomonas	1330
k141_98588	C_12_Sa	Control	Saliva	Bacteriocin	RiPP			444
k141_98814	C_12_Sa	Control	Saliva	arylpolyene	Polyketide	Bacteroidetes	Capnocytophaga	1152
k141_98946	C_12_Sa	Control	Saliva	RRE-containing	RiPP	Firmicutes		599
k141_99924	C_12_Sa	Control	Saliva	ranthipeptide	RiPP	Firmicutes	Veillonella	747
k141_100992	C_13_Sa	Control	Saliva	Bacteriocin	RiPP	Firmicutes	Streptococcus	506
k141_102019	C_13_Sa	Control	Saliva	arylpolyene	Polyketide	Proteobacteria	Neisseria	1326
k141_103982	C_13_Sa	Control	Saliva	arylpolyene	Polyketide	Proteobacteria	Lautropia	966
k141_115740	C_13_Sa	Control	Saliva	RRE-containing	RiPP	Bacteroidetes	Prevotella	322
k141_118006	C_13_Sa	Control	Saliva	butyrolactone	Other	Actinobacteria	Rothia	1109
k141_119320	C_13_Sa	Control	Saliva	NRPS-like	NRP	Actinobacteria	Rothia	594
k141_129221	C_13_Sa	Control	Saliva	Bacteriocin	RiPP	Proteobacteria	Lautropia	431
k141_135319	C_13_Sa	Control	Saliva	NRPS	NRP	Proteobacteria	Lautropia	592
k141_139426	C_13_Sa	Control	Saliva	terpene	Terpene	Proteobacteria	Lautropia	905
k141_14193	C_13_Sa	Control	Saliva	arylpolyene	Polyketide	Bacteroidetes	Capnocytophaga	1061
k141_1732	C_13_Sa	Control	Saliva	resorcinol	Other	Bacteroidetes		608
k141_19110	C_13_Sa	Control	Saliva	NRPS	NRP	Proteobacteria	Lautropia	593
k141_21342	C_13_Sa	Control	Saliva	arylpolyene	Polyketide	Proteobacteria	Haemophilus	879
k141_3027	C_13_Sa	Control	Saliva	Bacteriocin	RiPP	Actinobacteria	Actinomyces	649
k141_30550	C_13_Sa	Control	Saliva	arylpolyene	Polyketide	Bacteroidetes	Capnocytophaga	669
k141_34098	C_13_Sa	Control	Saliva	arylpolyene	Polyketide	Bacteroidetes	Prevotella	781
k141_40751	C_13_Sa	Control	Saliva	NRPS	NRP	Proteobacteria	Lautropia	592
k141_42922	C_13_Sa	Control	Saliva	arylpolyene	Polyketide	Proteobacteria	Haemophilus	1193
k141_44712	C_13_Sa	Control	Saliva	RRE-containing	RiPP	Firmicutes	Veillonella	562
k141_49375	C_13_Sa	Control	Saliva	hserlactone	Other	Proteobacteria	Neisseria	1206
k141_51161	C_13_Sa	Control	Saliva	NRPS	NRP	Actinobacteria	Corynebacterium	593
k141_58576	C_13_Sa	Control	Saliva	T3PKS	Polyketide	Firmicutes		690
k141_6003	C_13_Sa	Control	Saliva	resorcinol	Other	Proteobacteria		721
k141_62034	C_13_Sa	Control	Saliva	arylpolyene	Polyketide	Bacteroidetes	Prevotella	738
k141_65683	C_13_Sa	Control	Saliva	Bacteriocin	RiPP			506
k141_65715	C_13_Sa	Control	Saliva	arylpolyene	Polyketide	Proteobacteria		860
k141_67175	C_13_Sa	Control	Saliva	RRE-containing	RiPP	Bacteroidetes		678
k141_69705	C_13_Sa	Control	Saliva	arylpolyene	Polyketide	Proteobacteria	Lautropia	1008
k141_71819	C_13_Sa	Control	Saliva	arylpolyene	Polyketide	Bacteroidetes	Capnocytophaga	627
k141_71824	C_13_Sa	Control	Saliva	Bacteriocin	RiPP			495
k141_72280	C_13_Sa	Control	Saliva	Bacteriocin	RiPP	Proteobacteria	Neisseria	495
k141_7649	C_13_Sa	Control	Saliva	terpene	Terpene	Proteobacteria		1007
k141_79801	C_13_Sa	Control	Saliva	NRPS	NRP	Proteobacteria		530
k141_80143	C_13_Sa	Control	Saliva	resorcinol	Other	Proteobacteria		606
k141_81878	C_13_Sa	Control	Saliva	resorcinol	Other	Bacteroidetes	Prevotella	607
k141_8200	C_13_Sa	Control	Saliva	arylpolyene	Polyketide	Bacteroidetes	Capnocytophaga	1053
k141_85193	C_13_Sa	Control	Saliva	T3PKS	Polyketide			563
k141_85630	C_13_Sa	Control	Saliva	NRPS-like	NRP	Actinobacteria	Rothia	594
k141_87156	C_13_Sa	Control	Saliva	arylpolyene	Polyketide	Proteobacteria	Neisseria	833
k141_88771	C_13_Sa	Control	Saliva	NRPS-like	NRP	Proteobacteria	Lautropia	596
k141_8924	C_13_Sa	Control	Saliva	arylpolyene	Polyketide	Bacteroidetes	Capnocytophaga	867
k141_89751	C_13_Sa	Control	Saliva	terpene	Terpene	Proteobacteria	Neisseria	1092
k141_90082	C_13_Sa	Control	Saliva	RRE-containing	RiPP	Actinobacteria	Actinomyces	480
k141_90614	C_13_Sa	Control	Saliva	RRE-containing	RiPP	Actinobacteria	Actinomyces	514
k141_94689	C_13_Sa	Control	Saliva	T3PKS	Polyketide			563
k141_95029	C_13_Sa	Control	Saliva	Bacteriocin	RiPP	Firmicutes	Streptococcus	445
k141_96999	C_13_Sa	Control	Saliva	butyrolactone	Other	Actinobacteria	Rothia	868
k141_98528	C_13_Sa	Control	Saliva	RRE-containing	RiPP	Actinobacteria	Rothia	322
k141_98685	C_13_Sa	Control	Saliva	NRPS-like	NRP	Proteobacteria	Lautropia	479
k141_100782	C_14_Sa	Control	Saliva	terpene	Terpene	Proteobacteria		853
k141_100886	C_14_Sa	Control	Saliva	NRPS-like	NRP	Fusobacteria	Leptotrichia	639
k141_101873	C_14_Sa	Control	Saliva	Bacteriocin	RiPP	Proteobacteria	Lautropia	426
k141_103311	C_14_Sa	Control	Saliva	resorcinol	Other			453
k141_104190	C_14_Sa	Control	Saliva	T3PKS	Polyketide			1005
k141_105210	C_14_Sa	Control	Saliva	lassopeptide	RiPP	Firmicutes		445
k141_105470	C_14_Sa	Control	Saliva	T3PKS	Polyketide	Firmicutes		735
k141_106483	C_14_Sa	Control	Saliva	arylpolyene	Polyketide	Proteobacteria	Kingella	933
k141_106814	C_14_Sa	Control	Saliva	arylpolyene	Polyketide	Proteobacteria	Lautropia	1225
k141_109588	C_14_Sa	Control	Saliva	arylpolyene	Polyketide	Bacteroidetes	Capnocytophaga	767
k141_111146	C_14_Sa	Control	Saliva	hserlactone	Other	Proteobacteria	Neisseria	1206
k141_11123	C_14_Sa	Control	Saliva	terpene	Terpene	Proteobacteria	Lautropia	904
k141_111520	C_14_Sa	Control	Saliva	resorcinol	Other	Proteobacteria	Kingella	607
k141_111581	C_14_Sa	Control	Saliva	arylpolyene	Polyketide	Bacteroidetes	Prevotella	963
k141_113585	C_14_Sa	Control	Saliva	Bacteriocin	RiPP	Proteobacteria		611
k141_114198	C_14_Sa	Control	Saliva	arylpolyene	Polyketide	Bacteroidetes	Capnocytophaga	1184
k141_117141	C_14_Sa	Control	Saliva	T3PKS	Polyketide	Firmicutes		816
k141_117156	C_14_Sa	Control	Saliva	T3PKS	Polyketide	Firmicutes		911
k141_117179	C_14_Sa	Control	Saliva	Bacteriocin	RiPP	Fusobacteria	Leptotrichia	563
k141_117614	C_14_Sa	Control	Saliva	Bacteriocin	RiPP			736
k141_117632	C_14_Sa	Control	Saliva	thiopeptide	RiPP	Actinobacteria	Actinomyces	565
k141_118207	C_14_Sa	Control	Saliva	T3PKS	Polyketide	Firmicutes	Streptococcus	733
k141_118214	C_14_Sa	Control	Saliva	RRE-containing	RiPP	Bacteroidetes	Alloprevotella	1051
k141_118531	C_14_Sa	Control	Saliva	T3PKS	Polyketide			1064
k141_121730	C_14_Sa	Control	Saliva	ranthipeptide	RiPP	Firmicutes		502
k141_122002	C_14_Sa	Control	Saliva	RRE-containing	RiPP	Actinobacteria		514
k141_123281	C_14_Sa	Control	Saliva	RRE-containing	RiPP	Firmicutes	Lachnoanaerobaculum	601
k141_124388	C_14_Sa	Control	Saliva	lanthipeptide-class-iii	RiPP	Actinobacteria	Actinobaculum	1093
k141_125015	C_14_Sa	Control	Saliva	lanthipeptide-class-ii	RiPP	Actinobacteria	Actinomyces	648
k141_125022	C_14_Sa	Control	Saliva	Bacteriocin	RiPP			836
k141_125453	C_14_Sa	Control	Saliva	thiopeptide	RiPP	Actinobacteria	Actinomyces	802
k141_12715	C_14_Sa	Control	Saliva	Bacteriocin	RiPP	Firmicutes	Streptococcus	566
k141_127659	C_14_Sa	Control	Saliva	lanthipeptide-class-ii	RiPP	Actinobacteria	Rothia	602
k141_12766	C_14_Sa	Control	Saliva	Bacteriocin	RiPP	Firmicutes	Streptococcus	559
k141_12775	C_14_Sa	Control	Saliva	NRPS-like	NRP	Actinobacteria	Actinomyces	499
k141_128317	C_14_Sa	Control	Saliva	arylpolyene	Polyketide	Bacteroidetes	Capnocytophaga	891
k141_130129	C_14_Sa	Control	Saliva	lassopeptide	RiPP	Actinobacteria	Actinobaculum	655
k141_132767	C_14_Sa	Control	Saliva	Bacteriocin	RiPP	Proteobacteria		426
k141_132966	C_14_Sa	Control	Saliva	lanthipeptide-class-i	RiPP	Actinobacteria	Actinobaculum	867
k141_136415	C_14_Sa	Control	Saliva	T3PKS	Polyketide	Firmicutes	Streptococcus	733
k141_136909	C_14_Sa	Control	Saliva	terpene	Terpene	Proteobacteria	Lautropia	586
k141_140304	C_14_Sa	Control	Saliva	NRPS	NRP	Proteobacteria	Lautropia	810
k141_140714	C_14_Sa	Control	Saliva	arylpolyene	Polyketide	Bacteroidetes	Capnocytophaga	605
k141_140780	C_14_Sa	Control	Saliva	LAP	RiPP	Actinobacteria	Actinomyces	935
k141_141643	C_14_Sa	Control	Saliva	arylpolyene	Polyketide	Bacteroidetes	Capnocytophaga	1720
k141_141776	C_14_Sa	Control	Saliva	transAT-PKS	Polyketide	Actinobacteria	Actinomyces	1099
k141_142173	C_14_Sa	Control	Saliva	arylpolyene	Polyketide	Proteobacteria	Lautropia	1306
k141_14243	C_14_Sa	Control	Saliva	NRPS	NRP	Proteobacteria		593
k141_142972	C_14_Sa	Control	Saliva	T3PKS	Polyketide			815
k141_148020	C_14_Sa	Control	Saliva	T3PKS	Polyketide	Fusobacteria	Leptotrichia	944
k141_148301	C_14_Sa	Control	Saliva	terpene	Terpene	Proteobacteria	Lautropia	1084
k141_148941	C_14_Sa	Control	Saliva	terpene	Terpene	Proteobacteria		1007
k141_149097	C_14_Sa	Control	Saliva	Bacteriocin	RiPP	Proteobacteria	Lautropia	426
k141_149332	C_14_Sa	Control	Saliva	Bacteriocin	RiPP			506
k141_152219	C_14_Sa	Control	Saliva	terpene	Terpene	Proteobacteria	Neisseria	1463
k141_153651	C_14_Sa	Control	Saliva	arylpolyene	Polyketide	Proteobacteria		1239
k141_153987	C_14_Sa	Control	Saliva	resorcinol	Other	Bacteroidetes	Capnocytophaga	606
k141_154363	C_14_Sa	Control	Saliva	T3PKS	Polyketide	Fusobacteria	Leptotrichia	988
k141_155810	C_14_Sa	Control	Saliva	terpene	Terpene	Proteobacteria		1357
k141_156522	C_14_Sa	Control	Saliva	Bacteriocin	RiPP	Proteobacteria		495
k141_156890	C_14_Sa	Control	Saliva	arylpolyene	Polyketide	Proteobacteria	Haemophilus	932
k141_157593	C_14_Sa	Control	Saliva	resorcinol	Other	Proteobacteria	Neisseria	1442
k141_158195	C_14_Sa	Control	Saliva	T3PKS	Polyketide	Firmicutes	Streptococcus	1639
k141_160130	C_14_Sa	Control	Saliva	NRPS-like	NRP	Proteobacteria		481
k141_164777	C_14_Sa	Control	Saliva	Bacteriocin	RiPP			444
k141_167001	C_14_Sa	Control	Saliva	ranthipeptide	RiPP	Firmicutes		424
k141_167528	C_14_Sa	Control	Saliva	NRPS	NRP	Proteobacteria	Lautropia	500
k141_167760	C_14_Sa	Control	Saliva	T3PKS	Polyketide	Firmicutes		839
k141_168985	C_14_Sa	Control	Saliva	Bacteriocin	RiPP			1003
k141_169531	C_14_Sa	Control	Saliva	thiopeptide	RiPP	Actinobacteria	Actinomyces	801
k141_171037	C_14_Sa	Control	Saliva	Bacteriocin	RiPP	Firmicutes	Streptococcus	616
k141_172503	C_14_Sa	Control	Saliva	T3PKS	Polyketide	Firmicutes	Gemella	1591
k141_172605	C_14_Sa	Control	Saliva	NRPS-like	NRP	Fusobacteria	Leptotrichia	733
k141_172705	C_14_Sa	Control	Saliva	ranthipeptide	RiPP	Firmicutes	Veillonella	450
k141_172724	C_14_Sa	Control	Saliva	NRPS-like	NRP	Fusobacteria	Leptotrichia	688
k141_174376	C_14_Sa	Control	Saliva	NRPS-like	NRP	Fusobacteria	Leptotrichia	639
k141_17534	C_14_Sa	Control	Saliva	NRPS	NRP	Actinobacteria	Rothia	1029
k141_176097	C_14_Sa	Control	Saliva	Bacteriocin	RiPP			736
k141_177630	C_14_Sa	Control	Saliva	T3PKS	Polyketide	Fusobacteria	Leptotrichia	838
k141_178229	C_14_Sa	Control	Saliva	NRPS-like	NRP	Firmicutes		856
k141_17865	C_14_Sa	Control	Saliva	arylpolyene	Polyketide	Proteobacteria	Cardiobacterium	1330
k141_179823	C_14_Sa	Control	Saliva	RaS-RiPP	RiPP	Firmicutes	Streptococcus	882
k141_180029	C_14_Sa	Control	Saliva	Bacteriocin	RiPP	Firmicutes	Streptococcus	506
k141_180696	C_14_Sa	Control	Saliva	ranthipeptide	RiPP	Firmicutes	Dialister	535
k141_182308	C_14_Sa	Control	Saliva	RRE-containing	RiPP	Firmicutes	Peptostreptococcus	574
k141_182689	C_14_Sa	Control	Saliva	RRE-containing	RiPP	Actinobacteria		624
k141_183559	C_14_Sa	Control	Saliva	T3PKS	Polyketide	Firmicutes		735
k141_183689	C_14_Sa	Control	Saliva	Bacteriocin	RiPP			444
k141_183972	C_14_Sa	Control	Saliva	ranthipeptide	RiPP	Firmicutes	Stomatobaculum	1103
k141_18403	C_14_Sa	Control	Saliva	lanthipeptide-class-iii	RiPP	Actinobacteria	Actinomyces	786
k141_184397	C_14_Sa	Control	Saliva	T3PKS	Polyketide			712
k141_185379	C_14_Sa	Control	Saliva	T3PKS	Polyketide			1080
k141_185724	C_14_Sa	Control	Saliva	arylpolyene	Polyketide	Bacteroidetes	Capnocytophaga	1265
k141_186514	C_14_Sa	Control	Saliva	arylpolyene	Polyketide	Proteobacteria	Neisseria	827
k141_189831	C_14_Sa	Control	Saliva	Bacteriocin	RiPP	Actinobacteria	Rothia	934
k141_191538	C_14_Sa	Control	Saliva	T3PKS	Polyketide			506
k141_194095	C_14_Sa	Control	Saliva	lassopeptide	RiPP	Firmicutes	Streptococcus	653
k141_20638	C_14_Sa	Control	Saliva	lanthipeptide-class-iv	RiPP	Firmicutes	Streptococcus	769
k141_22272	C_14_Sa	Control	Saliva	Bacteriocin	RiPP	Actinobacteria	Actinomyces	441
k141_26422	C_14_Sa	Control	Saliva	T3PKS	Polyketide	Firmicutes		911
k141_26720	C_14_Sa	Control	Saliva	arylpolyene	Polyketide	Bacteroidetes	Capnocytophaga	1119
k141_27509	C_14_Sa	Control	Saliva	lassopeptide	RiPP	Actinobacteria	Actinobaculum	655
k141_28844	C_14_Sa	Control	Saliva	Bacteriocin	RiPP	Actinobacteria	Actinomyces	649
k141_29199	C_14_Sa	Control	Saliva	ranthipeptide	RiPP	Firmicutes		958
k141_29751	C_14_Sa	Control	Saliva	Bacteriocin	RiPP	Actinobacteria	Actinomyces	649
k141_2982	C_14_Sa	Control	Saliva	arylpolyene	Polyketide	Proteobacteria	Cardiobacterium	1116
k141_31985	C_14_Sa	Control	Saliva	T3PKS	Polyketide	Firmicutes	Streptococcus	834
k141_32037	C_14_Sa	Control	Saliva	resorcinol	Other	Bacteroidetes	Capnocytophaga	769
k141_33974	C_14_Sa	Control	Saliva	T3PKS	Polyketide	Firmicutes	Streptococcus	615
k141_34184	C_14_Sa	Control	Saliva	arylpolyene	Polyketide	Proteobacteria	Haemophilus	1120
k141_34557	C_14_Sa	Control	Saliva	resorcinol	Other	Bacteroidetes	Capnocytophaga	1452
k141_35459	C_14_Sa	Control	Saliva	Bacteriocin	RiPP	Firmicutes	Streptococcus	402
k141_35925	C_14_Sa	Control	Saliva	lassopeptide	RiPP	Actinobacteria	Actinomyces	928
k141_38394	C_14_Sa	Control	Saliva	NRPS	NRP			514
k141_38924	C_14_Sa	Control	Saliva	NRPS-like	NRP	Proteobacteria		494
k141_39065	C_14_Sa	Control	Saliva	lanthipeptide-class-ii	RiPP	Firmicutes	Streptococcus	863
k141_39358	C_14_Sa	Control	Saliva	NRPS-like	NRP	Fusobacteria	Leptotrichia	1142
k141_39472	C_14_Sa	Control	Saliva	T3PKS	Polyketide			615
k141_40455	C_14_Sa	Control	Saliva	ranthipeptide	RiPP	Firmicutes	Lachnoanaerobaculum	199
k141_40691	C_14_Sa	Control	Saliva	arylpolyene	Polyketide	Bacteroidetes	Capnocytophaga	738
k141_42877	C_14_Sa	Control	Saliva	ranthipeptide	RiPP	Firmicutes	Parvimonas	789
k141_44107	C_14_Sa	Control	Saliva	NRPS	NRP	Proteobacteria	Lautropia	593
k141_44622	C_14_Sa	Control	Saliva	RRE-containing	RiPP	Bacteroidetes		322
k141_45077	C_14_Sa	Control	Saliva	Bacteriocin	RiPP			439
k141_45488	C_14_Sa	Control	Saliva	RaS-RiPP	RiPP	Firmicutes	Streptococcus	745
k141_46557	C_14_Sa	Control	Saliva	Bacteriocin	RiPP			445
k141_46903	C_14_Sa	Control	Saliva	Bacteriocin	RiPP	Fusobacteria	Leptotrichia	449
k141_46908	C_14_Sa	Control	Saliva	T3PKS	Polyketide	Firmicutes	Streptococcus	697
k141_470	C_14_Sa	Control	Saliva	LAP	RiPP	Candidatus Saccharibacteria		632
k141_47374	C_14_Sa	Control	Saliva	RRE-containing	RiPP	Bacteroidetes	Prevotella	322
k141_49374	C_14_Sa	Control	Saliva	Bacteriocin	RiPP	Proteobacteria	Neisseria	495
k141_50992	C_14_Sa	Control	Saliva	NRPS-like	NRP	Proteobacteria		494
k141_5181	C_14_Sa	Control	Saliva	T3PKS	Polyketide			644
k141_52381	C_14_Sa	Control	Saliva	transAT-PKS	Polyketide	Actinobacteria	Actinomyces	1071
k141_53071	C_14_Sa	Control	Saliva	Bacteriocin	RiPP			444
k141_53920	C_14_Sa	Control	Saliva	arylpolyene	Polyketide	Bacteroidetes	Capnocytophaga	655
k141_57058	C_14_Sa	Control	Saliva	lassopeptide	RiPP	Actinobacteria		655
k141_58102	C_14_Sa	Control	Saliva	NRPS	NRP	Proteobacteria	Lautropia	593
k141_58866	C_14_Sa	Control	Saliva	Bacteriocin	RiPP	Actinobacteria	Actinomyces	441
k141_59189	C_14_Sa	Control	Saliva	NRPS	NRP			509
k141_5980	C_14_Sa	Control	Saliva	arylpolyene	Polyketide	Bacteroidetes	Capnocytophaga	1029
k141_60591	C_14_Sa	Control	Saliva	lassopeptide	RiPP	Firmicutes		655
k141_61089	C_14_Sa	Control	Saliva	lassopeptide	RiPP	Actinobacteria	Actinomyces	842
k141_61987	C_14_Sa	Control	Saliva	Bacteriocin	RiPP			399
k141_62535	C_14_Sa	Control	Saliva	RRE-containing	RiPP	Bacteroidetes		678
k141_63170	C_14_Sa	Control	Saliva	NRPS	NRP	Firmicutes	Streptococcus	1120
k141_64236	C_14_Sa	Control	Saliva	lanthipeptide-class-ii	RiPP	Actinobacteria	Actinomyces	841
k141_65075	C_14_Sa	Control	Saliva	NRPS	NRP	Actinobacteria	Rothia	807
k141_66724	C_14_Sa	Control	Saliva	NRPS	NRP			541
k141_66827	C_14_Sa	Control	Saliva	NRPS	NRP	Proteobacteria		522
k141_67298	C_14_Sa	Control	Saliva	terpene	Terpene	Proteobacteria		639
k141_6759	C_14_Sa	Control	Saliva	lanthipeptide-class-ii	RiPP	Actinobacteria	Actinomyces	802
k141_69432	C_14_Sa	Control	Saliva	T1PKS	Polyketide	Proteobacteria	Lautropia	1015
k141_71734	C_14_Sa	Control	Saliva	arylpolyene	Polyketide	Bacteroidetes	Capnocytophaga	1209
k141_71798	C_14_Sa	Control	Saliva	arylpolyene	Polyketide	Proteobacteria		251
k141_72166	C_14_Sa	Control	Saliva	Bacteriocin	RiPP	Firmicutes	Streptococcus	691
k141_72956	C_14_Sa	Control	Saliva	NRPS-like	NRP	Proteobacteria	Lautropia	856
k141_74740	C_14_Sa	Control	Saliva	ranthipeptide	RiPP	Firmicutes	Oribacterium	679
k141_74809	C_14_Sa	Control	Saliva	betalactone	Other	Firmicutes		1589
k141_75718	C_14_Sa	Control	Saliva	arylpolyene	Polyketide	Proteobacteria	Neisseria	911
k141_77834	C_14_Sa	Control	Saliva	arylpolyene	Polyketide	Bacteroidetes	Capnocytophaga	1264
k141_78248	C_14_Sa	Control	Saliva	hserlactone	Other	Proteobacteria		715
k141_78354	C_14_Sa	Control	Saliva	Bacteriocin	RiPP			836
k141_82070	C_14_Sa	Control	Saliva	arylpolyene	Polyketide	Bacteroidetes	Capnocytophaga	1053
k141_84053	C_14_Sa	Control	Saliva	lanthipeptide-class-i	RiPP	Actinobacteria		938
k141_84147	C_14_Sa	Control	Saliva	lanthipeptide-class-ii	RiPP	Firmicutes	Streptococcus	863
k141_85594	C_14_Sa	Control	Saliva	T3PKS	Polyketide			712
k141_86399	C_14_Sa	Control	Saliva	lanthipeptide-class-ii	RiPP	Actinobacteria	Actinomyces	1077
k141_88335	C_14_Sa	Control	Saliva	NRPS	NRP	Actinobacteria	Actinomyces	1178
k141_88700	C_14_Sa	Control	Saliva	NRPS	NRP	Proteobacteria		500
k141_88969	C_14_Sa	Control	Saliva	lassopeptide	RiPP	Actinobacteria		655
k141_89946	C_14_Sa	Control	Saliva	arylpolyene	Polyketide	Proteobacteria	Neisseria	1446
k141_89958	C_14_Sa	Control	Saliva	Bacteriocin	RiPP	Actinobacteria	Actinomyces	649
k141_90281	C_14_Sa	Control	Saliva	lassopeptide	RiPP	Actinobacteria	Actinobaculum	1225
k141_92077	C_14_Sa	Control	Saliva	lassopeptide	RiPP	Actinobacteria	Rothia	768
k141_94494	C_14_Sa	Control	Saliva	terpene	Terpene	Proteobacteria	Lautropia	597
k141_94569	C_14_Sa	Control	Saliva	NRPS-like	NRP	Proteobacteria	Lautropia	775
k141_9486	C_14_Sa	Control	Saliva	ranthipeptide	RiPP	Firmicutes	Veillonella	655
k141_9568	C_14_Sa	Control	Saliva	NRPS-like	NRP	Proteobacteria	Lautropia	1107
k141_95768	C_14_Sa	Control	Saliva	NRPS-like	NRP	Fusobacteria	Leptotrichia	776
k141_9651	C_14_Sa	Control	Saliva	ranthipeptide	RiPP	Firmicutes	Veillonella	599
k141_97362	C_14_Sa	Control	Saliva	betalactone	Other	Proteobacteria		777
k141_97505	C_14_Sa	Control	Saliva	Bacteriocin	RiPP	Firmicutes	Streptococcus	572
k141_97589	C_14_Sa	Control	Saliva	betalactone	Other	Proteobacteria		777
k141_97696	C_14_Sa	Control	Saliva	ranthipeptide	RiPP	Firmicutes	Veillonella	971
k141_98104	C_14_Sa	Control	Saliva	Bacteriocin	RiPP	Firmicutes	Streptococcus	317
k141_98624	C_14_Sa	Control	Saliva	ranthipeptide	RiPP	Firmicutes	Veillonella	747
k141_98724	C_14_Sa	Control	Saliva	NRPS-like	NRP	Proteobacteria	Lautropia	629
k141_9891	C_14_Sa	Control	Saliva	NRPS	NRP	Actinobacteria	Actinomyces	915
k141_99677	C_14_Sa	Control	Saliva	Bacteriocin	RiPP			506
k141_99799	C_14_Sa	Control	Saliva	arylpolyene	Polyketide	Bacteroidetes	Capnocytophaga	677
k141_101104	C_15_Sa	Control	Saliva	terpene	Terpene	Firmicutes		948
k141_103843	C_15_Sa	Control	Saliva	arylpolyene	Polyketide	Bacteroidetes	Capnocytophaga	752
k141_104581	C_15_Sa	Control	Saliva	lassopeptide	RiPP	Firmicutes	Parvimonas	453
k141_104651	C_15_Sa	Control	Saliva	Bacteriocin	RiPP	Firmicutes	Streptococcus	506
k141_106160	C_15_Sa	Control	Saliva	Bacteriocin	RiPP	Firmicutes	Streptococcus	1051
k141_106454	C_15_Sa	Control	Saliva	resorcinol	Other	Proteobacteria		1157
k141_10903	C_15_Sa	Control	Saliva	T3PKS	Polyketide			615
k141_112014	C_15_Sa	Control	Saliva	lassopeptide	RiPP			445
k141_11361	C_15_Sa	Control	Saliva	ranthipeptide	RiPP	Firmicutes		518
k141_114210	C_15_Sa	Control	Saliva	T3PKS	Polyketide	Firmicutes	Gemella	816
k141_114611	C_15_Sa	Control	Saliva	NRPS	NRP	Proteobacteria	Lautropia	593
k141_116196	C_15_Sa	Control	Saliva	NRPS	NRP			516
k141_118073	C_15_Sa	Control	Saliva	arylpolyene	Polyketide	Proteobacteria		628
k141_123225	C_15_Sa	Control	Saliva	T3PKS	Polyketide	Firmicutes	Streptococcus	441
k141_12436	C_15_Sa	Control	Saliva	butyrolactone	Other	Actinobacteria	Rothia	863
k141_127001	C_15_Sa	Control	Saliva	T3PKS	Polyketide			733
k141_129713	C_15_Sa	Control	Saliva	terpene	Terpene	Proteobacteria	Neisseria	732
k141_130362	C_15_Sa	Control	Saliva	terpene	Terpene	Proteobacteria	Neisseria	815
k141_130591	C_15_Sa	Control	Saliva	Bacteriocin	RiPP			439
k141_131122	C_15_Sa	Control	Saliva	arylpolyene	Polyketide	Bacteroidetes	Capnocytophaga	1475
k141_132263	C_15_Sa	Control	Saliva	arylpolyene	Polyketide	Proteobacteria	Neisseria	611
k141_1338	C_15_Sa	Control	Saliva	T3PKS	Polyketide	Firmicutes	Gemella	889
k141_134735	C_15_Sa	Control	Saliva	terpene	Terpene	Proteobacteria	Neisseria	585
k141_134863	C_15_Sa	Control	Saliva	NRPS	NRP	Proteobacteria	Lautropia	504
k141_137451	C_15_Sa	Control	Saliva	arylpolyene	Polyketide	Proteobacteria	Haemophilus	856
k141_138164	C_15_Sa	Control	Saliva	Bacteriocin	RiPP	Firmicutes	Streptococcus	506
k141_138515	C_15_Sa	Control	Saliva	terpene	Terpene	Proteobacteria	Neisseria	686
k141_138595	C_15_Sa	Control	Saliva	ranthipeptide	RiPP			809
k141_139365	C_15_Sa	Control	Saliva	T3PKS	Polyketide	Firmicutes	Streptococcus	615
k141_143823	C_15_Sa	Control	Saliva	Bacteriocin	RiPP			506
k141_143831	C_15_Sa	Control	Saliva	arylpolyene	Polyketide	Bacteroidetes	Capnocytophaga	1112
k141_144758	C_15_Sa	Control	Saliva	arylpolyene	Polyketide	Bacteroidetes	Capnocytophaga	745
k141_147450	C_15_Sa	Control	Saliva	Bacteriocin	RiPP	Actinobacteria	Rothia	623
k141_148474	C_15_Sa	Control	Saliva	arylpolyene	Polyketide	Proteobacteria	Neisseria	703
k141_149513	C_15_Sa	Control	Saliva	terpene	Terpene	Proteobacteria		1216
k141_149712	C_15_Sa	Control	Saliva	NRPS-like	NRP	Fusobacteria	Fusobacterium	1380
k141_150631	C_15_Sa	Control	Saliva	butyrolactone	Other	Actinobacteria	Rothia	980
k141_154011	C_15_Sa	Control	Saliva	hserlactone	Other	Proteobacteria	Neisseria	739
k141_155286	C_15_Sa	Control	Saliva	arylpolyene	Polyketide	Bacteroidetes	Tannerella	608
k141_155540	C_15_Sa	Control	Saliva	resorcinol	Other	Proteobacteria	Neisseria	1154
k141_156408	C_15_Sa	Control	Saliva	NRPS	NRP	Firmicutes	Peptostreptococcus	1738
k141_15810	C_15_Sa	Control	Saliva	T3PKS	Polyketide	Fusobacteria	Leptotrichia	735
k141_159008	C_15_Sa	Control	Saliva	T3PKS	Polyketide	Fusobacteria	Leptotrichia	690
k141_159512	C_15_Sa	Control	Saliva	terpene	Terpene	Proteobacteria	Neisseria	591
k141_162142	C_15_Sa	Control	Saliva	arylpolyene	Polyketide	Proteobacteria	Neisseria	1118
k141_162572	C_15_Sa	Control	Saliva	NRPS	NRP	Bacteroidetes	Bacteroides	1074
k141_163674	C_15_Sa	Control	Saliva	Bacteriocin	RiPP	Firmicutes	Streptococcus	317
k141_164726	C_15_Sa	Control	Saliva	NRPS	NRP	Proteobacteria	Lautropia	484
k141_166134	C_15_Sa	Control	Saliva	arylpolyene	Polyketide	Proteobacteria		826
k141_16721	C_15_Sa	Control	Saliva	lanthipeptide-class-iv	RiPP	Firmicutes	Streptococcus	652
k141_16857	C_15_Sa	Control	Saliva	NRPS	NRP	Proteobacteria		488
k141_16897	C_15_Sa	Control	Saliva	lanthipeptide-class-ii	RiPP	Actinobacteria	Rothia	693
k141_170530	C_15_Sa	Control	Saliva	NRPS	NRP	Proteobacteria	Lautropia	485
k141_175893	C_15_Sa	Control	Saliva	arylpolyene	Polyketide	Proteobacteria		619
k141_176200	C_15_Sa	Control	Saliva	RRE-containing	RiPP	Bacteroidetes	Prevotella	673
k141_17645	C_15_Sa	Control	Saliva	arylpolyene	Polyketide	Bacteroidetes	Tannerella	1104
k141_176864	C_15_Sa	Control	Saliva	arylpolyene	Polyketide	Proteobacteria	Haemophilus	1243
k141_177427	C_15_Sa	Control	Saliva	Bacteriocin	RiPP	Proteobacteria	Lautropia	849
k141_179022	C_15_Sa	Control	Saliva	ranthipeptide	RiPP	Firmicutes	Stomatobaculum	805
k141_179066	C_15_Sa	Control	Saliva	arylpolyene	Polyketide	Bacteroidetes	Capnocytophaga	1480
k141_179992	C_15_Sa	Control	Saliva	arylpolyene	Polyketide	Proteobacteria	Lautropia	1025
k141_1801	C_15_Sa	Control	Saliva	lanthipeptide-class-i	RiPP	Firmicutes	Streptococcus	1048
k141_180318	C_15_Sa	Control	Saliva	NRPS	NRP			593
k141_182022	C_15_Sa	Control	Saliva	T3PKS	Polyketide	Firmicutes	Streptococcus	563
k141_185301	C_15_Sa	Control	Saliva	NRPS-like	NRP	Proteobacteria	Lautropia	481
k141_191462	C_15_Sa	Control	Saliva	ranthipeptide	RiPP	Firmicutes		513
k141_191726	C_15_Sa	Control	Saliva	Bacteriocin	RiPP	Proteobacteria		426
k141_193832	C_15_Sa	Control	Saliva	arylpolyene	Polyketide	Bacteroidetes	Prevotella	833
k141_193835	C_15_Sa	Control	Saliva	arylpolyene	Polyketide	Proteobacteria	Neisseria	611
k141_193909	C_15_Sa	Control	Saliva	betalactone	Other	Proteobacteria		817
k141_195154	C_15_Sa	Control	Saliva	lanthipeptide-class-i	RiPP	Actinobacteria		862
k141_196890	C_15_Sa	Control	Saliva	arylpolyene	Polyketide	Proteobacteria	Neisseria	1135
k141_202420	C_15_Sa	Control	Saliva	cyclic-lactone-autoinducer	RiPP	Firmicutes		801
k141_202913	C_15_Sa	Control	Saliva	Bacteriocin	RiPP			444
k141_20554	C_15_Sa	Control	Saliva	arylpolyene	Polyketide	Bacteroidetes	Prevotella	1000
k141_206315	C_15_Sa	Control	Saliva	T3PKS	Polyketide	Firmicutes	Streptococcus	952
k141_206341	C_15_Sa	Control	Saliva	arylpolyene	Polyketide	Proteobacteria	Neisseria	1098
k141_209191	C_15_Sa	Control	Saliva	arylpolyene	Polyketide	Bacteroidetes	Capnocytophaga	1145
k141_210318	C_15_Sa	Control	Saliva	Bacteriocin	RiPP			508
k141_210654	C_15_Sa	Control	Saliva	arylpolyene	Polyketide	Bacteroidetes	Capnocytophaga	774
k141_210728	C_15_Sa	Control	Saliva	terpene	Terpene	Proteobacteria	Neisseria	815
k141_212702	C_15_Sa	Control	Saliva	arylpolyene	Polyketide	Bacteroidetes	Capnocytophaga	1250
k141_21346	C_15_Sa	Control	Saliva	ranthipeptide	RiPP	Firmicutes	Peptostreptococcus	875
k141_214084	C_15_Sa	Control	Saliva	terpene	Terpene	Firmicutes	Catonella	723
k141_214412	C_15_Sa	Control	Saliva	NRPS-like	NRP	Fusobacteria	Leptotrichia	924
k141_215943	C_15_Sa	Control	Saliva	RRE-containing	RiPP	Bacteroidetes		322
k141_216144	C_15_Sa	Control	Saliva	T3PKS	Polyketide	Firmicutes	Gemella	813
k141_216308	C_15_Sa	Control	Saliva	NRPS-like	NRP	Firmicutes		1209
k141_21679	C_15_Sa	Control	Saliva	T3PKS	Polyketide			775
k141_218563	C_15_Sa	Control	Saliva	arylpolyene	Polyketide	Bacteroidetes	Tannerella	851
k141_221229	C_15_Sa	Control	Saliva	arylpolyene	Polyketide	Bacteroidetes	Capnocytophaga	1193
k141_221421	C_15_Sa	Control	Saliva	ranthipeptide	RiPP	Firmicutes	Lachnoanaerobaculum	673
k141_221793	C_15_Sa	Control	Saliva	RRE-containing	RiPP	Firmicutes	Oribacterium	564
k141_222470	C_15_Sa	Control	Saliva	Bacteriocin	RiPP			444
k141_224342	C_15_Sa	Control	Saliva	arylpolyene	Polyketide	Bacteroidetes	Tannerella	591
k141_224887	C_15_Sa	Control	Saliva	terpene	Terpene	Proteobacteria	Neisseria	815
k141_22703	C_15_Sa	Control	Saliva	arylpolyene	Polyketide	Bacteroidetes	Capnocytophaga	696
k141_228126	C_15_Sa	Control	Saliva	Bacteriocin	RiPP			444
k141_228764	C_15_Sa	Control	Saliva	Bacteriocin	RiPP			495
k141_229807	C_15_Sa	Control	Saliva	NRPS	NRP	Proteobacteria	Lautropia	1489
k141_231062	C_15_Sa	Control	Saliva	RRE-containing	RiPP	Firmicutes		588
k141_234501	C_15_Sa	Control	Saliva	arylpolyene	Polyketide	Proteobacteria	Neisseria	1091
k141_235036	C_15_Sa	Control	Saliva	NRPS-like	NRP	Fusobacteria	Leptotrichia	594
k141_235329	C_15_Sa	Control	Saliva	arylpolyene	Polyketide	Bacteroidetes	Tannerella	622
k141_235455	C_15_Sa	Control	Saliva	T1PKS	Polyketide	Proteobacteria	Lautropia	1004
k141_238341	C_15_Sa	Control	Saliva	resorcinol	Other	Bacteroidetes		607
k141_239037	C_15_Sa	Control	Saliva	resorcinol	Other	Bacteroidetes	Tannerella	658
k141_239686	C_15_Sa	Control	Saliva	T3PKS	Polyketide	Firmicutes		816
k141_240112	C_15_Sa	Control	Saliva	NRPS	NRP	Firmicutes	Streptococcus	1173
k141_2411	C_15_Sa	Control	Saliva	resorcinol	Other	Proteobacteria	Neisseria	680
k141_243510	C_15_Sa	Control	Saliva	NRPS	NRP	Proteobacteria	Lautropia	593
k141_244250	C_15_Sa	Control	Saliva	RRE-containing	RiPP	Bacteroidetes	Prevotella	678
k141_244716	C_15_Sa	Control	Saliva	arylpolyene	Polyketide	Proteobacteria	Campylobacter	1193
k141_245245	C_15_Sa	Control	Saliva	resorcinol	Other	Bacteroidetes	Tannerella	453
k141_246688	C_15_Sa	Control	Saliva	NRPS-like	NRP	Proteobacteria		494
k141_247236	C_15_Sa	Control	Saliva	betalactone	Other	Bacteroidetes	Prevotella	1245
k141_250472	C_15_Sa	Control	Saliva	NRPS-like	NRP	Proteobacteria	Lautropia	584
k141_25060	C_15_Sa	Control	Saliva	resorcinol	Other	Bacteroidetes	Capnocytophaga	1378
k141_250779	C_15_Sa	Control	Saliva	ranthipeptide	RiPP	Firmicutes	Selenomonas	494
k141_251470	C_15_Sa	Control	Saliva	Bacteriocin	RiPP	Firmicutes	Streptococcus	445
k141_252875	C_15_Sa	Control	Saliva	NRPS	NRP	Proteobacteria	Lautropia	491
k141_253491	C_15_Sa	Control	Saliva	arylpolyene	Polyketide	Bacteroidetes	Capnocytophaga	1056
k141_253674	C_15_Sa	Control	Saliva	arylpolyene	Polyketide	Bacteroidetes		876
k141_258128	C_15_Sa	Control	Saliva	arylpolyene	Polyketide	Proteobacteria		861
k141_259837	C_15_Sa	Control	Saliva	RaS-RiPP	RiPP	Firmicutes	Streptococcus	1161
k141_261258	C_15_Sa	Control	Saliva	hserlactone	Other	Proteobacteria		739
k141_261617	C_15_Sa	Control	Saliva	T3PKS	Polyketide	Fusobacteria	Leptotrichia	507
k141_262721	C_15_Sa	Control	Saliva	T3PKS	Polyketide	Firmicutes	Streptococcus	1374
k141_265324	C_15_Sa	Control	Saliva	terpene	Terpene	Proteobacteria	Neisseria	833
k141_269412	C_15_Sa	Control	Saliva	cyclic-lactone-autoinducer	RiPP	Firmicutes		199
k141_269614	C_15_Sa	Control	Saliva	lassopeptide	RiPP	Actinobacteria	Rothia	700
k141_272291	C_15_Sa	Control	Saliva	hserlactone	Other	Proteobacteria		565
k141_27419	C_15_Sa	Control	Saliva	arylpolyene	Polyketide	Bacteroidetes	Capnocytophaga	1077
k141_27430	C_15_Sa	Control	Saliva	RRE-containing	RiPP	Firmicutes	Mogibacterium	601
k141_277252	C_15_Sa	Control	Saliva	terpene	Terpene	Proteobacteria		843
k141_277269	C_15_Sa	Control	Saliva	arylpolyene	Polyketide	Bacteroidetes	Capnocytophaga	784
k141_27789	C_15_Sa	Control	Saliva	Bacteriocin	RiPP	Firmicutes	Streptococcus	506
k141_277902	C_15_Sa	Control	Saliva	arylpolyene	Polyketide	Proteobacteria		1221
k141_27924	C_15_Sa	Control	Saliva	resorcinol	Other	Bacteroidetes	Capnocytophaga	886
k141_279775	C_15_Sa	Control	Saliva	ranthipeptide	RiPP	Firmicutes		836
k141_281828	C_15_Sa	Control	Saliva	terpene	Terpene	Proteobacteria	Ottowia	757
k141_28236	C_15_Sa	Control	Saliva	NRPS-like	NRP	Fusobacteria	Leptotrichia	775
k141_282471	C_15_Sa	Control	Saliva	T3PKS	Polyketide	Firmicutes	Streptococcus	890
k141_282871	C_15_Sa	Control	Saliva	resorcinol	Other	Proteobacteria	Neisseria	658
k141_283409	C_15_Sa	Control	Saliva	lanthipeptide-class-ii	RiPP	Actinobacteria	Rothia	602
k141_284159	C_15_Sa	Control	Saliva	arylpolyene	Polyketide	Bacteroidetes	Prevotella	963
k141_285115	C_15_Sa	Control	Saliva	resorcinol	Other	Proteobacteria	Neisseria	680
k141_287640	C_15_Sa	Control	Saliva	arylpolyene	Polyketide	Firmicutes	Streptococcus	1063
k141_291457	C_15_Sa	Control	Saliva	arylpolyene	Polyketide	Proteobacteria		1131
k141_293749	C_15_Sa	Control	Saliva	resorcinol	Other	Proteobacteria	Neisseria	658
k141_295424	C_15_Sa	Control	Saliva	NRPS	NRP	Actinobacteria	Rothia	606
k141_29736	C_15_Sa	Control	Saliva	Bacteriocin	RiPP	Firmicutes	Streptococcus	444
k141_298107	C_15_Sa	Control	Saliva	T3PKS	Polyketide	Firmicutes	Streptococcus	712
k141_298335	C_15_Sa	Control	Saliva	Bacteriocin	RiPP	Firmicutes	Streptococcus	856
k141_299617	C_15_Sa	Control	Saliva	NRPS	NRP	Proteobacteria	Lautropia	593
k141_300260	C_15_Sa	Control	Saliva	Bacteriocin	RiPP	Firmicutes	Streptococcus	506
k141_302706	C_15_Sa	Control	Saliva	Bacteriocin	RiPP			471
k141_30297	C_15_Sa	Control	Saliva	Bacteriocin	RiPP	Firmicutes	Streptococcus	403
k141_304437	C_15_Sa	Control	Saliva	arylpolyene	Polyketide	Proteobacteria	Haemophilus	986
k141_307777	C_15_Sa	Control	Saliva	NRPS	NRP	Proteobacteria	Lautropia	483
k141_314500	C_15_Sa	Control	Saliva	T3PKS	Polyketide	Fusobacteria	Leptotrichia	1578
k141_315000	C_15_Sa	Control	Saliva	arylpolyene	Polyketide	Proteobacteria		1488
k141_31724	C_15_Sa	Control	Saliva	NRPS-like	NRP	Firmicutes		710
k141_318424	C_15_Sa	Control	Saliva	resorcinol	Other	Proteobacteria		658
k141_321682	C_15_Sa	Control	Saliva	hserlactone	Other	Proteobacteria		718
k141_322571	C_15_Sa	Control	Saliva	Bacteriocin	RiPP	Firmicutes	Streptococcus	566
k141_32310	C_15_Sa	Control	Saliva	terpene	Terpene	Proteobacteria	Neisseria	1031
k141_324862	C_15_Sa	Control	Saliva	NRPS	NRP			489
k141_33031	C_15_Sa	Control	Saliva	resorcinol	Other	Bacteroidetes	Capnocytophaga	1014
k141_33066	C_15_Sa	Control	Saliva	Bacteriocin	RiPP	Proteobacteria		426
k141_330675	C_15_Sa	Control	Saliva	NRPS-like	NRP	Fusobacteria	Fusobacterium	997
k141_331785	C_15_Sa	Control	Saliva	NRPS	NRP			466
k141_332348	C_15_Sa	Control	Saliva	arylpolyene	Polyketide	Proteobacteria	Lautropia	453
k141_332941	C_15_Sa	Control	Saliva	NRPS	NRP	Firmicutes	Acetitomaculum	594
k141_334332	C_15_Sa	Control	Saliva	NRPS	NRP	Proteobacteria	Lautropia	593
k141_33556	C_15_Sa	Control	Saliva	Bacteriocin	RiPP			691
k141_335789	C_15_Sa	Control	Saliva	resorcinol	Other	Bacteroidetes	Capnocytophaga	1333
k141_340700	C_15_Sa	Control	Saliva	Bacteriocin	RiPP			506
k141_340936	C_15_Sa	Control	Saliva	lassopeptide	RiPP	Firmicutes	Streptococcus	603
k141_341364	C_15_Sa	Control	Saliva	arylpolyene	Polyketide	Bacteroidetes		1525
k141_341379	C_15_Sa	Control	Saliva	T3PKS	Polyketide			506
k141_342597	C_15_Sa	Control	Saliva	Bacteriocin	RiPP	Firmicutes	Streptococcus	453
k141_346096	C_15_Sa	Control	Saliva	siderophore	Other	Candidatus Saccharibacteria		414
k141_346762	C_15_Sa	Control	Saliva	Bacteriocin	RiPP	Bacteroidetes		564
k141_347665	C_15_Sa	Control	Saliva	NRPS-like	NRP	Firmicutes		600
k141_348482	C_15_Sa	Control	Saliva	T1PKS	Polyketide	Proteobacteria	Lautropia	950
k141_348609	C_15_Sa	Control	Saliva	resorcinol	Other	Bacteroidetes	Tannerella	658
k141_3489	C_15_Sa	Control	Saliva	arylpolyene	Polyketide	Proteobacteria	Neisseria	608
k141_349951	C_15_Sa	Control	Saliva	Bacteriocin	RiPP	Firmicutes		441
k141_352306	C_15_Sa	Control	Saliva	arylpolyene	Polyketide	Bacteroidetes	Capnocytophaga	738
k141_356029	C_15_Sa	Control	Saliva	arylpolyene	Polyketide	Proteobacteria	Neisseria	1149
k141_358232	C_15_Sa	Control	Saliva	resorcinol	Other	Bacteroidetes	Tannerella	453
k141_36101	C_15_Sa	Control	Saliva	Bacteriocin	RiPP	Proteobacteria	Lautropia	426
k141_36201	C_15_Sa	Control	Saliva	RRE-containing	RiPP	Actinobacteria	Actinomyces	410
k141_363697	C_15_Sa	Control	Saliva	arylpolyene	Polyketide	Bacteroidetes	Capnocytophaga	1123
k141_363890	C_15_Sa	Control	Saliva	resorcinol	Other	Proteobacteria	Neisseria	1232
k141_364494	C_15_Sa	Control	Saliva	ranthipeptide	RiPP	Firmicutes	Lachnoanaerobaculum	743
k141_367098	C_15_Sa	Control	Saliva	T3PKS	Polyketide	Firmicutes		690
k141_370950	C_15_Sa	Control	Saliva	terpene	Terpene	Proteobacteria	Neisseria	771
k141_375820	C_15_Sa	Control	Saliva	cyclic-lactone-autoinducer	RiPP	Firmicutes		714
k141_3773	C_15_Sa	Control	Saliva	Bacteriocin	RiPP	Proteobacteria	Neisseria	495
k141_377412	C_15_Sa	Control	Saliva	terpene	Terpene	Proteobacteria	Ottowia	585
k141_380494	C_15_Sa	Control	Saliva	Bacteriocin	RiPP	Firmicutes	Streptococcus	515
k141_382910	C_15_Sa	Control	Saliva	T3PKS	Polyketide	Firmicutes		838
k141_384319	C_15_Sa	Control	Saliva	arylpolyene	Polyketide	Bacteroidetes	Prevotella	1191
k141_384736	C_15_Sa	Control	Saliva	NRPS	NRP	Firmicutes		690
k141_386815	C_15_Sa	Control	Saliva	NRPS	NRP	Proteobacteria	Lautropia	582
k141_388300	C_15_Sa	Control	Saliva	RRE-containing	RiPP	Bacteroidetes		632
k141_388870	C_15_Sa	Control	Saliva	Bacteriocin	RiPP	Firmicutes	Streptococcus	478
k141_389849	C_15_Sa	Control	Saliva	arylpolyene	Polyketide	Firmicutes	Streptococcus	1056
k141_391755	C_15_Sa	Control	Saliva	arylpolyene	Polyketide	Bacteroidetes	Capnocytophaga	741
k141_393279	C_15_Sa	Control	Saliva	ranthipeptide	RiPP	Firmicutes	Veillonella	943
k141_396025	C_15_Sa	Control	Saliva	arylpolyene	Polyketide	Bacteroidetes	Capnocytophaga	1191
k141_396099	C_15_Sa	Control	Saliva	ranthipeptide	RiPP	Firmicutes		449
k141_396270	C_15_Sa	Control	Saliva	arylpolyene	Polyketide	Bacteroidetes	Capnocytophaga	637
k141_401782	C_15_Sa	Control	Saliva	NRPS	NRP	Proteobacteria	Haemophilus	781
k141_40185	C_15_Sa	Control	Saliva	NRPS-like	NRP	Proteobacteria	Lautropia	596
k141_401902	C_15_Sa	Control	Saliva	Bacteriocin	RiPP	Firmicutes	Streptococcus	431
k141_40832	C_15_Sa	Control	Saliva	arylpolyene	Polyketide	Bacteroidetes	Capnocytophaga	1114
k141_412	C_15_Sa	Control	Saliva	T3PKS	Polyketide			923
k141_41919	C_15_Sa	Control	Saliva	arylpolyene	Polyketide	Proteobacteria	Haemophilus	1191
k141_4313	C_15_Sa	Control	Saliva	terpene	Terpene	Proteobacteria	Lautropia	586
k141_43562	C_15_Sa	Control	Saliva	arylpolyene	Polyketide	Bacteroidetes	Capnocytophaga	1075
k141_45049	C_15_Sa	Control	Saliva	arylpolyene	Polyketide	Proteobacteria	Neisseria	790
k141_45971	C_15_Sa	Control	Saliva	ranthipeptide	RiPP	Firmicutes	Peptostreptococcus	766
k141_45994	C_15_Sa	Control	Saliva	NRPS	NRP	Actinobacteria	Rothia	606
k141_4686	C_15_Sa	Control	Saliva	T3PKS	Polyketide	Firmicutes	Streptococcus	563
k141_48177	C_15_Sa	Control	Saliva	arylpolyene	Polyketide	Bacteroidetes	Tannerella	732
k141_5027	C_15_Sa	Control	Saliva	NRPS-like	NRP			667
k141_50683	C_15_Sa	Control	Saliva	arylpolyene	Polyketide	Bacteroidetes	Tannerella	1253
k141_51027	C_15_Sa	Control	Saliva	NRPS	NRP			593
k141_52217	C_15_Sa	Control	Saliva	arylpolyene	Polyketide	Bacteroidetes	Prevotella	693
k141_52595	C_15_Sa	Control	Saliva	arylpolyene	Polyketide	Bacteroidetes	Capnocytophaga	1520
k141_5261	C_15_Sa	Control	Saliva	arylpolyene	Polyketide	Proteobacteria	Neisseria	790
k141_53644	C_15_Sa	Control	Saliva	ranthipeptide	RiPP	Firmicutes	Selenomonas	730
k141_5519	C_15_Sa	Control	Saliva	RRE-containing	RiPP	Firmicutes	Oribacterium	199
k141_559	C_15_Sa	Control	Saliva	arylpolyene	Polyketide	Bacteroidetes	Prevotella	838
k141_56358	C_15_Sa	Control	Saliva	ranthipeptide	RiPP	Firmicutes	Veillonella	450
k141_57248	C_15_Sa	Control	Saliva	Bacteriocin	RiPP			506
k141_58676	C_15_Sa	Control	Saliva	lassopeptide	RiPP	Firmicutes	Streptococcus	603
k141_59672	C_15_Sa	Control	Saliva	arylpolyene	Polyketide	Bacteroidetes	Capnocytophaga	1083
k141_59914	C_15_Sa	Control	Saliva	terpene	Terpene	Proteobacteria	Lautropia	1230
k141_6142	C_15_Sa	Control	Saliva	Bacteriocin	RiPP	Proteobacteria		426
k141_61691	C_15_Sa	Control	Saliva	terpene	Terpene	Proteobacteria	Neisseria	633
k141_61886	C_15_Sa	Control	Saliva	Bacteriocin	RiPP	Proteobacteria		495
k141_62626	C_15_Sa	Control	Saliva	arylpolyene	Polyketide	Bacteroidetes	Capnocytophaga	1572
k141_63438	C_15_Sa	Control	Saliva	RRE-containing	RiPP	Firmicutes		537
k141_64056	C_15_Sa	Control	Saliva	cyclic-lactone-autoinducer	RiPP	Firmicutes		574
k141_64210	C_15_Sa	Control	Saliva	Bacteriocin	RiPP	Firmicutes	Streptococcus	506
k141_65222	C_15_Sa	Control	Saliva	T3PKS	Polyketide			506
k141_6525	C_15_Sa	Control	Saliva	Bacteriocin	RiPP	Firmicutes	Streptococcus	800
k141_6526	C_15_Sa	Control	Saliva	resorcinol	Other	Bacteroidetes		606
k141_66094	C_15_Sa	Control	Saliva	NRPS-like	NRP	Proteobacteria	Lautropia	485
k141_66683	C_15_Sa	Control	Saliva	Bacteriocin	RiPP	Proteobacteria	Neisseria	495
k141_68266	C_15_Sa	Control	Saliva	NRPS-like	NRP	Fusobacteria	Leptotrichia	733
k141_72521	C_15_Sa	Control	Saliva	arylpolyene	Polyketide	Proteobacteria	Neisseria	798
k141_72914	C_15_Sa	Control	Saliva	resorcinol	Other	Bacteroidetes	Tannerella	607
k141_75132	C_15_Sa	Control	Saliva	Bacteriocin	RiPP			506
k141_76014	C_15_Sa	Control	Saliva	resorcinol	Other	Bacteroidetes	Capnocytophaga	1328
k141_76708	C_15_Sa	Control	Saliva	T3PKS	Polyketide			615
k141_76884	C_15_Sa	Control	Saliva	arylpolyene	Polyketide	Bacteroidetes	Capnocytophaga	1243
k141_7802	C_15_Sa	Control	Saliva	T1PKS	Polyketide	Proteobacteria	Lautropia	1238
k141_78770	C_15_Sa	Control	Saliva	terpene	Terpene	Proteobacteria		1051
k141_81571	C_15_Sa	Control	Saliva	Bacteriocin	RiPP	Proteobacteria	Ottowia	506
k141_82726	C_15_Sa	Control	Saliva	resorcinol	Other	Bacteroidetes	Tannerella	695
k141_83303	C_15_Sa	Control	Saliva	terpene	Terpene	Firmicutes		787
k141_86512	C_15_Sa	Control	Saliva	NRPS	NRP	Proteobacteria	Lautropia	593
k141_88324	C_15_Sa	Control	Saliva	NRPS	NRP	Firmicutes		594
k141_8938	C_15_Sa	Control	Saliva	Bacteriocin	RiPP			506
k141_91249	C_15_Sa	Control	Saliva	arylpolyene	Polyketide	Bacteroidetes	Prevotella	757
k141_91564	C_15_Sa	Control	Saliva	arylpolyene	Polyketide	Proteobacteria	Ottowia	1024
k141_91988	C_15_Sa	Control	Saliva	cyclic-lactone-autoinducer	RiPP	Firmicutes		199
k141_92298	C_15_Sa	Control	Saliva	T3PKS	Polyketide	Fusobacteria	Leptotrichia	1140
k141_93462	C_15_Sa	Control	Saliva	NRPS-like	NRP	Fusobacteria	Fusobacterium	589
k141_94270	C_15_Sa	Control	Saliva	terpene	Terpene	Proteobacteria	Neisseria	585
k141_95028	C_15_Sa	Control	Saliva	Bacteriocin	RiPP	Firmicutes	Streptococcus	643
k141_96074	C_15_Sa	Control	Saliva	ranthipeptide	RiPP	Firmicutes	Mogibacterium	458
k141_96693	C_15_Sa	Control	Saliva	Bacteriocin	RiPP			444
k141_96727	C_15_Sa	Control	Saliva	NRPS	NRP	Actinobacteria	Rothia	1001
k141_97864	C_15_Sa	Control	Saliva	ranthipeptide	RiPP	Firmicutes		566
k141_98612	C_15_Sa	Control	Saliva	resorcinol	Other	Proteobacteria	Neisseria	944
k141_99667	C_15_Sa	Control	Saliva	NRPS-like	NRP	Proteobacteria	Lautropia	494
k141_1023	C_16_Sa	Control	Saliva	resorcinol	Other	Proteobacteria	Neisseria	1258
k141_104796	C_16_Sa	Control	Saliva	Bacteriocin	RiPP	Firmicutes	Streptococcus	767
k141_114403	C_16_Sa	Control	Saliva	lassopeptide	RiPP	Firmicutes		445
k141_124346	C_16_Sa	Control	Saliva	arylpolyene	Polyketide	Proteobacteria	Neisseria	1158
k141_12888	C_16_Sa	Control	Saliva	arylpolyene	Polyketide	Proteobacteria	Neisseria	623
k141_129622	C_16_Sa	Control	Saliva	terpene	Terpene	Proteobacteria	Neisseria	687
k141_141549	C_16_Sa	Control	Saliva	resorcinol	Other			453
k141_142419	C_16_Sa	Control	Saliva	Bacteriocin	RiPP			495
k141_143161	C_16_Sa	Control	Saliva	terpene	Terpene	Proteobacteria	Neisseria	815
k141_147258	C_16_Sa	Control	Saliva	Bacteriocin	RiPP	Actinobacteria	Rothia	934
k141_152264	C_16_Sa	Control	Saliva	lassopeptide	RiPP	Firmicutes	Parvimonas	453
k141_170386	C_16_Sa	Control	Saliva	Bacteriocin	RiPP	Proteobacteria	Neisseria	426
k141_173881	C_16_Sa	Control	Saliva	arylpolyene	Polyketide	Proteobacteria	Neisseria	1160
k141_174152	C_16_Sa	Control	Saliva	hserlactone	Other	Proteobacteria		566
k141_3116	C_16_Sa	Control	Saliva	terpene	Terpene	Actinobacteria	Corynebacterium	587
k141_35987	C_16_Sa	Control	Saliva	hserlactone	Other	Proteobacteria	Neisseria	739
k141_494	C_16_Sa	Control	Saliva	terpene	Terpene	Proteobacteria		635
k141_69243	C_16_Sa	Control	Saliva	arylpolyene	Polyketide	Proteobacteria	Neisseria	1143
k141_69381	C_16_Sa	Control	Saliva	terpene	Terpene	Proteobacteria	Neisseria	662
k141_76411	C_16_Sa	Control	Saliva	NRPS-like	NRP	Actinobacteria	Rothia	604
k141_76755	C_16_Sa	Control	Saliva	NRPS-like	NRP	Actinobacteria	Rothia	604
k141_78305	C_16_Sa	Control	Saliva	NRPS-like	NRP	Proteobacteria	Lautropia	494
k141_79204	C_16_Sa	Control	Saliva	RRE-containing	RiPP	Bacteroidetes		322
k141_83324	C_16_Sa	Control	Saliva	Bacteriocin	RiPP	Firmicutes		441
k141_87223	C_16_Sa	Control	Saliva	Bacteriocin	RiPP			506
k141_89415	C_16_Sa	Control	Saliva	terpene	Terpene	Proteobacteria	Neisseria	1482
k141_89679	C_16_Sa	Control	Saliva	T3PKS	Polyketide	Firmicutes	Streptococcus	689
k141_91724	C_16_Sa	Control	Saliva	NRPS	NRP	Actinobacteria	Tessaracoccus	481
k141_94459	C_16_Sa	Control	Saliva	Bacteriocin	RiPP	Proteobacteria	Neisseria	426
k141_10135	C_2_Sa	Control	Saliva	cyclic-lactone-autoinducer	RiPP	Firmicutes		405
k141_103575	C_2_Sa	Control	Saliva	RRE-containing	RiPP	Firmicutes		199
k141_105883	C_2_Sa	Control	Saliva	NRPS	NRP	Actinobacteria		490
k141_107594	C_2_Sa	Control	Saliva	arylpolyene	Polyketide	Bacteroidetes	Prevotella	833
k141_108778	C_2_Sa	Control	Saliva	arylpolyene	Polyketide	Bacteroidetes	Tannerella	1212
k141_10968	C_2_Sa	Control	Saliva	T3PKS	Polyketide	Firmicutes	Streptococcus	1484
k141_110343	C_2_Sa	Control	Saliva	cyclic-lactone-autoinducer	RiPP	Firmicutes		199
k141_113843	C_2_Sa	Control	Saliva	arylpolyene	Polyketide	Bacteroidetes	Prevotella	640
k141_114535	C_2_Sa	Control	Saliva	T3PKS	Polyketide	Firmicutes		735
k141_116245	C_2_Sa	Control	Saliva	NRPS	NRP	Bacteroidetes	Prevotella	672
k141_11838	C_2_Sa	Control	Saliva	T3PKS	Polyketide	Fusobacteria	Leptotrichia	1140
k141_118857	C_2_Sa	Control	Saliva	lanthipeptide-class-iv	RiPP	Firmicutes	Streptococcus	650
k141_119572	C_2_Sa	Control	Saliva	NRPS-like	NRP	Actinobacteria		602
k141_120324	C_2_Sa	Control	Saliva	thiopeptide	RiPP	Firmicutes	Parvimonas	1026
k141_120725	C_2_Sa	Control	Saliva	NRPS-like	NRP	Actinobacteria		494
k141_123477	C_2_Sa	Control	Saliva	terpene	Terpene	Proteobacteria		1007
k141_123647	C_2_Sa	Control	Saliva	arylpolyene	Polyketide	Proteobacteria	Campylobacter	700
k141_125238	C_2_Sa	Control	Saliva	NRPS-like	NRP	Fusobacteria	Leptotrichia	640
k141_125392	C_2_Sa	Control	Saliva	lanthipeptide-class-v	RiPP	Firmicutes		318
k141_130046	C_2_Sa	Control	Saliva	lanthipeptide-class-ii	RiPP	Firmicutes	Streptococcus	747
k141_132243	C_2_Sa	Control	Saliva	ranthipeptide	RiPP	Firmicutes	Dialister	686
k141_134165	C_2_Sa	Control	Saliva	arylpolyene	Polyketide	Proteobacteria	Desulfobulbus	792
k141_134166	C_2_Sa	Control	Saliva	RRE-containing	RiPP	Firmicutes	Veillonella	643
k141_134341	C_2_Sa	Control	Saliva	ranthipeptide	RiPP	Firmicutes	Veillonella	599
k141_134373	C_2_Sa	Control	Saliva	lanthipeptide-class-ii	RiPP	Actinobacteria	Rothia	653
k141_134413	C_2_Sa	Control	Saliva	ranthipeptide	RiPP	Firmicutes	Veillonella	599
k141_143194	C_2_Sa	Control	Saliva	arylpolyene	Polyketide	Proteobacteria	Campylobacter	1054
k141_143324	C_2_Sa	Control	Saliva	lanthipeptide-class-ii	RiPP	Firmicutes	Streptococcus	784
k141_143617	C_2_Sa	Control	Saliva	RRE-containing	RiPP	Bacteroidetes		678
k141_144747	C_2_Sa	Control	Saliva	T3PKS	Polyketide	Firmicutes		838
k141_145791	C_2_Sa	Control	Saliva	NRPS-like	NRP	Fusobacteria	Leptotrichia	1032
k141_147098	C_2_Sa	Control	Saliva	NRPS	NRP	Actinobacteria	Dermatophilus	805
k141_148310	C_2_Sa	Control	Saliva	T3PKS	Polyketide			506
k141_150534	C_2_Sa	Control	Saliva	NRPS	NRP	Actinobacteria		593
k141_15637	C_2_Sa	Control	Saliva	NRPS	NRP	Actinobacteria	Corynebacterium	614
k141_16138	C_2_Sa	Control	Saliva	T3PKS	Polyketide	Firmicutes	Streptococcus	1378
[truncated: 8,744 more rows]
