# Supplementary material for: Multi-site analysis of biosynthetic gene clusters from the periodontitis oral microbiome
Source: J Med Microbiol. 2024 Oct 8;73(10):001898. doi: 10.1099/jmm.0.001898 (PMC12453396; doi:10.1099/jmm.0.001898)
Supplement: Uncited Table S4. [file jmm-73-01898-s005.xlsx]

## Sheet: Sheet1
Table S5. Novel oral biosynthetic gene clusters (BGC): those with Biosynthetic Genes Super-Linear Clustering Engine (BiG-SLiCE) score > 1500 (n = 207)
BGC ID	From Sample	Big-Slice Score	Sample Status	Oral Site	Product (Superclass)	Bacteria Phylum
k141_388256	P_16_Sup	2355	Periodontitis	Supragingival	Polyketide	Actinobacteria
k141_303652	C_3_Sub	2174	Control	Subragingival	NRP	Proteobacteria
k141_434490	P_14_Sup	2137	Periodontitis	Supragingival	Polyketide	Actinobacteria
k141_9923	P_8_Sub	2133	Periodontitis	Subragingival	Polyketide	Bacteroidetes
k141_10942	P_10_Sub	2023	Periodontitis	Subragingival	Polyketide	Proteobacteria
k141_105540	C_11_Sup	1999	Control	Supragingival	Other	Actinobacteria
k141_176128	C_5_Sub	1993	Control	Subragingival	Other	Actinobacteria
k141_207621	P_14_Sup	1961	Periodontitis	Supragingival	NRP	Firmicutes
k141_380125	P_9_Sup	1938	Periodontitis	Supragingival	Polyketide	Actinobacteria
k141_363403	C_3_Sub	1931	Control	Subragingival	Other	Actinobacteria
k141_251930	P_8_Sup	1920	Periodontitis	Supragingival	Polyketide	Proteobacteria
k141_160766	C_6_Sa	1916	Control	Saliva	Other	Fusobacteria
k141_336715	P_21_Sup	1911	Periodontitis	Supragingival	Polyketide	Bacteroidetes
k141_432967	P_9_Sub	1896	Periodontitis	Subragingival	Polyketide	Proteobacteria
k141_441925	P_2_Sub	1896	Periodontitis	Subragingival	Polyketide	Proteobacteria
k141_18211	C_10_Sup	1889	Control	Supragingival	Polyketide	Bacteroidetes
k141_40123	C_4_Sub	1871	Control	Subragingival	RiPP	Bacteroidetes
k141_2339	P_8_Sup	1859	Periodontitis	Supragingival	Polyketide	Bacteroidetes
k141_475308	P_2_Sub	1843	Periodontitis	Subragingival	NRP	Proteobacteria
k141_92863	P_9_Sub	1843	Periodontitis	Subragingival	NRP	Proteobacteria
k141_394336	P_23_Sub	1841	Periodontitis	Subragingival	Polyketide	Actinobacteria
k141_32753	C_12_Sa	1823	Control	Saliva	NRP	Firmicutes
k141_342174	C_11_Sup	1814	Control	Supragingival	Polyketide	Actinobacteria
k141_78594	C_1_Sup	1812	Control	Supragingival	Polyketide	Actinobacteria
k141_326066	P_9_Sup	1810	Periodontitis	Supragingival	NRP	Actinobacteria
k141_253361	P_8_Sup	1808	Periodontitis	Supragingival	Polyketide	Bacteroidetes
k141_388045	C_3_Sub	1806	Control	Subragingival	Polyketide	Proteobacteria
k141_50923	C_11_Sup	1801	Control	Supragingival	NRP	Actinobacteria
k141_208447	P_13_Sup	1792	Periodontitis	Supragingival	Polyketide	Firmicutes
k141_264071	C_10_Sup	1791	Control	Supragingival	Polyketide	Proteobacteria
k141_103465	P_10_Sub	1789	Periodontitis	Subragingival	Polyketide	Proteobacteria
k141_148024	P_15_Sup	1786	Periodontitis	Supragingival	Polyketide	Actinobacteria
k141_223559	P_22_Sup	1786	Periodontitis	Supragingival	Other	Actinobacteria
k141_48756	P_7_Sub	1786	Periodontitis	Subragingival	Polyketide	Proteobacteria
k141_5767	P_15_Sup	1777	Periodontitis	Supragingival	Polyketide	Bacteroidetes
k141_175986	P_9_Sup	1768	Periodontitis	Supragingival	Polyketide	Actinobacteria
k141_458063	C_3_Sub	1764	Control	Subragingival	Polyketide	Fusobacteria
k141_157636	P_13_Sup	1758	Periodontitis	Supragingival	Polyketide	Actinobacteria
k141_200808	C_10_Sup	1756	Control	Supragingival	Polyketide	Proteobacteria
k141_379869	P_21_Sup	1756	Periodontitis	Supragingival	Terpene	Proteobacteria
k141_124374	C_11_Sup	1755	Control	Supragingival	NRP	Actinobacteria
k141_101527	P_22_Sup	1754	Periodontitis	Supragingival	Polyketide	Actinobacteria
k141_302411	P_16_Sup	1752	Periodontitis	Supragingival	NRP	Actinobacteria
k141_175396	P_15_Sup	1750	Periodontitis	Supragingival	NRP	Firmicutes
k141_188880	C_10_Sa	1747	Control	Saliva	NRP	Actinobacteria
k141_225717	C_10_Sup	1741	Control	Supragingival	Polyketide	Bacteroidetes
k141_3671	P_7_Sub	1741	Periodontitis	Subragingival	Polyketide	Bacteroidetes
k141_156408	C_15_Sa	1738	Control	Saliva	NRP	Firmicutes
k141_316213	C_2_Sa	1737	Control	Saliva	NRP	Firmicutes
k141_197976	P_13_Sup	1736	Periodontitis	Supragingival	Polyketide	Firmicutes
k141_286051	C_3_Sub	1725	Control	Subragingival	NRP	Actinobacteria
k141_141643	C_14_Sa	1720	Control	Saliva	Polyketide	Bacteroidetes
k141_121914	C_1_Sup	1718	Control	Supragingival	Polyketide	Bacteroidetes
k141_28163	P_21_Sup	1718	Periodontitis	Supragingival	Polyketide	Bacteroidetes
k141_244931	C_1_Sup	1717	Control	Supragingival	Polyketide	Actinobacteria
k141_192775	P_9_Sub	1713	Periodontitis	Subragingival	Polyketide	Bacteroidetes
k141_307152	P_8_Sup	1707	Periodontitis	Supragingival	NRP	Actinobacteria
k141_168428	C_5_Sub	1700	Control	Subragingival	Polyketide	Bacteroidetes
k141_71185	P_14_Sup	1689	Periodontitis	Supragingival	Polyketide	Firmicutes
k141_264936	P_23_Sub	1685	Periodontitis	Subragingival	NRP	Actinobacteria
k141_300026	P_14_Sup	1685	Periodontitis	Supragingival	Polyketide	Firmicutes
k141_58097	P_16_Sup	1685	Periodontitis	Supragingival	Other	Actinobacteria
k141_296326	P_8_Sub	1683	Periodontitis	Subragingival	Polyketide	Fusobacteria
k141_141850	P_8_Sub	1681	Periodontitis	Subragingival	Polyketide	Fusobacteria
k141_347831	P_8_Sup	1681	Periodontitis	Supragingival	Polyketide	Fusobacteria
k141_111469	P_13_Sup	1680	Periodontitis	Supragingival	Other	Firmicutes
k141_111487	P_14_Sup	1680	Periodontitis	Supragingival	NRP	Actinobacteria
k141_14237	P_13_Sup	1673	Periodontitis	Supragingival	Polyketide	Fusobacteria
k141_216071	P_8_Sup	1671	Periodontitis	Supragingival	Polyketide	Bacteroidetes
k141_222633	C_12_Sa	1669	Control	Saliva	Polyketide	Bacteroidetes
k141_26659	P_4_Sub	1668	Periodontitis	Subragingival	Polyketide	Bacteroidetes
k141_347437	P_4_Sub	1666	Periodontitis	Subragingival	Polyketide	Bacteroidetes
k141_252339	C_10_Sup	1661	Control	Supragingival	Polyketide	Proteobacteria
k141_79798	C_11_Sup	1660	Control	Supragingival	Polyketide	Bacteroidetes
k141_91365	C_11_Sup	1660	Control	Supragingival	Polyketide	Actinobacteria
k141_135376	C_10_Sup	1658	Control	Supragingival	NRP	Actinobacteria
k141_116139	P_15_Sup	1655	Periodontitis	Supragingival	Polyketide	Proteobacteria
k141_5708	P_23_Sub	1655	Periodontitis	Subragingival	Polyketide	Actinobacteria
k141_332640	C_10_Sup	1654	Control	Supragingival	Polyketide	Proteobacteria
k141_149985	C_1_Sup	1653	Control	Supragingival	Polyketide	Proteobacteria
k141_516288	P_4_Sub	1648	Periodontitis	Subragingival	Polyketide	Bacteroidetes
k141_335745	P_2_Sup	1647	Periodontitis	Supragingival	Polyketide	Bacteroidetes
k141_203035	P_2_Sub	1646	Periodontitis	Subragingival	NRP	Firmicutes
k141_50602	P_13_Sup	1645	Periodontitis	Supragingival	Polyketide	Bacteroidetes
k141_85083	P_10_Sub	1644	Periodontitis	Subragingival	NRP	Actinobacteria
k141_82741	P_13_Sup	1643	Periodontitis	Supragingival	Other	Fusobacteria
k141_82741	P_13_Sup	1643	Periodontitis	Supragingival	Other	Fusobacteria
k141_158195	C_14_Sa	1639	Control	Saliva	Polyketide	Firmicutes
k141_237966	C_1_Sup	1638	Control	Supragingival	Terpene	Actinobacteria
k141_66239	C_6_Sa	1634	Control	Saliva	Polyketide	Spirochaetes
k141_248306	P_21_Sup	1631	Periodontitis	Supragingival	Polyketide	Fusobacteria
k141_233374	P_23_Sub	1622	Periodontitis	Subragingival	Polyketide	Bacteroidetes
k141_205899	P_13_Sup	1616	Periodontitis	Supragingival	Polyketide	Proteobacteria
k141_329158	P_9_Sub	1613	Periodontitis	Subragingival	Polyketide	Bacteroidetes
k141_157189	P_8_Sub	1606	Periodontitis	Subragingival	NRP	Firmicutes
k141_157704	P_8_Sup	1606	Periodontitis	Supragingival	NRP	Firmicutes
k141_170825	P_9_Sup	1606	Periodontitis	Supragingival	Polyketide	Actinobacteria
k141_265919	P_14_Sup	1606	Periodontitis	Supragingival	NRP	Firmicutes
k141_137101	P_22_Sup	1603	Periodontitis	Supragingival	Polyketide	Bacteroidetes
k141_385181	P_14_Sup	1603	Periodontitis	Supragingival	NRP	Firmicutes
k141_26659	P_7_Sub	1601	Periodontitis	Subragingival	Polyketide	Proteobacteria
k141_131562	C_10_Sup	1596	Control	Supragingival	Polyketide	Spirochaetes
k141_373031	P_16_Sup	1594	Periodontitis	Supragingival	Polyketide	Actinobacteria
k141_70899	P_9_Sup	1594	Periodontitis	Supragingival	Polyketide	Proteobacteria
k141_172503	C_14_Sa	1591	Control	Saliva	Polyketide	Firmicutes
k141_74809	C_14_Sa	1589	Control	Saliva	Other	Firmicutes
k141_261843	C_1_Sup	1588	Control	Supragingival	NRP
k141_64038	C_12_Sa	1588	Control	Saliva	Polyketide	Proteobacteria
k141_15459	P_10_Sub	1585	Periodontitis	Subragingival	NRP	Actinobacteria
k141_263806	P_13_Sup	1581	Periodontitis	Supragingival	Polyketide	Firmicutes
k141_521319	P_22_Sup	1581	Periodontitis	Supragingival	Polyketide	Firmicutes
k141_87197	P_8_Sub	1581	Periodontitis	Subragingival	Polyketide	Proteobacteria
k141_196545	P_3_Sa	1580	Periodontitis	Saliva	Terpene	Proteobacteria
k141_247211	C_12_Sa	1580	Control	Saliva	Terpene	Proteobacteria
k141_269713	P_15_Sup	1580	Periodontitis	Supragingival	Terpene	Proteobacteria
k141_317058	C_2_Sa	1580	Control	Saliva	Terpene	Proteobacteria
k141_317058	C_2_Sa	1580	Control	Saliva	Terpene	Proteobacteria
k141_36711	P_23_Sub	1580	Periodontitis	Subragingival	Terpene	Proteobacteria
k141_78045	C_9_Sa	1580	Control	Saliva	Terpene	Proteobacteria
k141_78045	C_9_Sa	1580	Control	Saliva	Terpene	Proteobacteria
k141_252717	C_5_Sup	1579	Control	Supragingival	Polyketide	Proteobacteria
k141_54475	C_11_Sup	1579	Control	Supragingival	Polyketide	Bacteroidetes
k141_314500	C_15_Sa	1578	Control	Saliva	Polyketide	Fusobacteria
k141_189522	C_6_Sa	1575	Control	Saliva	Polyketide	Bacteroidetes
k141_230252	C_10_Sup	1574	Control	Supragingival	Polyketide	Proteobacteria
k141_447386	P_2_Sub	1574	Periodontitis	Subragingival	Polyketide	Proteobacteria
k141_449247	P_2_Sup	1574	Periodontitis	Supragingival	Polyketide	Proteobacteria
k141_222065	P_13_Sup	1572	Periodontitis	Supragingival	Polyketide	Actinobacteria
k141_302503	P_8_Sub	1572	Periodontitis	Subragingival	NRP	Actinobacteria
k141_62626	C_15_Sa	1572	Control	Saliva	Polyketide	Bacteroidetes
k141_99567	P_8_Sup	1572	Periodontitis	Supragingival	NRP	Actinobacteria
k141_27116	P_3_Sa	1570	Periodontitis	Saliva	Polyketide	Firmicutes
k141_408933	C_2_Sa	1569	Control	Saliva	NRP	Actinobacteria
k141_151433	P_13_Sup	1568	Periodontitis	Supragingival	NRP	Firmicutes
k141_327890	P_11_Sub	1568	Periodontitis	Subragingival	NRP	Firmicutes
k141_527219	P_15_Sup	1568	Periodontitis	Supragingival	NRP	Firmicutes
k141_247562	C_11_Sup	1567	Control	Supragingival	Polyketide	Proteobacteria
k141_79469	P_16_Sup	1566	Periodontitis	Supragingival	Polyketide	Actinobacteria
k141_66325	P_5_Sub	1565	Periodontitis	Subragingival	NRP	Fusobacteria
k141_66325	P_5_Sub	1565	Periodontitis	Subragingival	NRP	Fusobacteria
k141_170238	P_23_Sa	1563	Periodontitis	Saliva	Polyketide	Bacteroidetes
k141_263713	C_11_Sup	1562	Control	Supragingival	Terpene	Proteobacteria
k141_431142	P_14_Sup	1562	Periodontitis	Supragingival	NRP	Fusobacteria
k141_431142	P_14_Sup	1562	Periodontitis	Supragingival	NRP	Fusobacteria
k141_50278	C_8_Sa	1562	Control	Saliva	Other	Proteobacteria
k141_111050	P_1_Sa	1560	Periodontitis	Saliva	Terpene	Proteobacteria
k141_111050	P_1_Sa	1560	Periodontitis	Saliva	Terpene	Proteobacteria
k141_131628	C_1_Sup	1560	Control	Supragingival	Terpene	Proteobacteria
k141_131628	C_1_Sup	1560	Control	Supragingival	Terpene	Proteobacteria
k141_15770	C_8_Sa	1560	Control	Saliva	Terpene	Proteobacteria
k141_15770	C_8_Sa	1560	Control	Saliva	Terpene	Proteobacteria
k141_171680	P_13_Sup	1560	Periodontitis	Supragingival	Terpene	Proteobacteria
k141_23028	C_10_Sa	1560	Control	Saliva	Terpene	Proteobacteria
k141_23028	C_10_Sa	1560	Control	Saliva	Terpene	Proteobacteria
k141_95218	P_20_Sa	1560	Periodontitis	Saliva	Terpene	Proteobacteria
k141_256725	P_9_Sup	1557	Periodontitis	Supragingival	Polyketide	Bacteroidetes
k141_4169	P_15_Sup	1556	Periodontitis	Supragingival	Other	Firmicutes
k141_374619	C_3_Sub	1555	Control	Subragingival	NRP	Firmicutes
k141_59517	P_12_Sub	1555	Periodontitis	Subragingival	NRP	Firmicutes
k141_181615	P_2_Sub	1554	Periodontitis	Subragingival	Polyketide	Bacteroidetes
k141_242120	C_5_Sub	1554	Control	Subragingival	Polyketide	Bacteroidetes
k141_346077	P_9_Sup	1554	Periodontitis	Supragingival	NRP	Proteobacteria
k141_328908	C_11_Sup	1553	Control	Supragingival	Polyketide	Proteobacteria
k141_239119	P_13_Sup	1551	Periodontitis	Supragingival	Polyketide	Proteobacteria
k141_125507	C_5_Sub	1549	Control	Subragingival	NRP	Actinobacteria
k141_88388	C_4_Sub	1549	Control	Subragingival	Other	Actinobacteria
k141_23213	P_14_Sup	1548	Periodontitis	Supragingival	Polyketide	Spirochaetes
k141_291738	C_3_Sub	1545	Control	Subragingival	Polyketide	Bacteroidetes
k141_287756	C_4_Sub	1542	Control	Subragingival	Polyketide	Bacteroidetes
k141_7060	P_1_Sa	1541	Periodontitis	Saliva	Other	Proteobacteria
k141_317219	P_8_Sup	1539	Periodontitis	Supragingival	Polyketide	Actinobacteria
k141_502082	P_9_Sub	1539	Periodontitis	Subragingival	Terpene	Proteobacteria
k141_109908	P_22_Sup	1535	Periodontitis	Supragingival	Polyketide	Bacteroidetes
k141_320578	P_21_Sup	1535	Periodontitis	Supragingival	Polyketide	Bacteroidetes
k141_225553	C_2_Sa	1534	Control	Saliva	Polyketide	Proteobacteria
k141_193530	P_8_Sup	1531	Periodontitis	Supragingival	Polyketide	Bacteroidetes
k141_336768	P_15_Sup	1530	Periodontitis	Supragingival	Polyketide	Bacteroidetes
k141_411811	C_2_Sa	1530	Control	Saliva	NRP	Proteobacteria
k141_4402	C_10_Sup	1530	Control	Supragingival	Polyketide	Bacteroidetes
k141_209069	P_2_Sub	1528	Periodontitis	Subragingival	Polyketide	Spirochaetes
k141_341364	C_15_Sa	1525	Control	Saliva	Polyketide	Bacteroidetes
k141_209115	P_9_Sub	1523	Periodontitis	Subragingival	Polyketide	Proteobacteria
k141_267094	C_10_Sup	1523	Control	Supragingival	Polyketide	Bacteroidetes
k141_56831	P_10_Sub	1523	Periodontitis	Subragingival	Polyketide	Proteobacteria
k141_166586	P_8_Sup	1521	Periodontitis	Supragingival	Polyketide	Bacteroidetes
k141_504099	P_2_Sub	1521	Periodontitis	Subragingival	Other	Proteobacteria
k141_138426	P_20_Sub	1520	Periodontitis	Subragingival	Polyketide	Proteobacteria
k141_491151	P_14_Sup	1520	Periodontitis	Supragingival	Polyketide	Proteobacteria
k141_52595	C_15_Sa	1520	Control	Saliva	Polyketide	Bacteroidetes
k141_363651	P_21_Sup	1519	Periodontitis	Supragingival	Terpene	Proteobacteria
k141_15062	P_13_Sup	1518	Periodontitis	Supragingival	Polyketide	Proteobacteria
k141_162875	C_5_Sub	1518	Control	Subragingival	Polyketide	Bacteroidetes
k141_254207	P_20_Sub	1518	Periodontitis	Subragingival	Polyketide	Actinobacteria
k141_175019	C_3_Sub	1515	Control	Subragingival	Polyketide	Spirochaetes
k141_207304	P_20_Sub	1514	Periodontitis	Subragingival	Polyketide	Bacteroidetes
k141_33141	P_14_Sup	1514	Periodontitis	Supragingival	Polyketide	Bacteroidetes
k141_487443	P_2_Sub	1511	Periodontitis	Subragingival	Polyketide	Proteobacteria
k141_525397	P_15_Sup	1511	Periodontitis	Supragingival	RiPP	Firmicutes
k141_319627	C_2_Sa	1510	Control	Saliva	Polyketide	Firmicutes
k141_148747	C_9_Sa	1509	Control	Saliva	Other	Proteobacteria
k141_79140	P_3_Sa	1509	Periodontitis	Saliva	Polyketide	Firmicutes
k141_130525	P_9_Sub	1505	Periodontitis	Subragingival	Polyketide	Bacteroidetes
k141_134948	C_12_Sa	1505	Control	Saliva	Polyketide	Firmicutes
k141_46777	C_7_Sa	1505	Control	Saliva	Polyketide	Firmicutes
k141_222987	P_20_Sub	1504	Periodontitis	Subragingival	Polyketide	Bacteroidetes
k141_268602	C_1_Sup	1503	Control	Supragingival	Polyketide	Spirochaetes
k141_429538	P_4_Sub	1503	Periodontitis	Subragingival	Polyketide	Proteobacteria
